# Supplementary material for: Laser Ablation Sampling With Low‐Power Plasma: A LA‐MIP‐MS Instrument for Spaceflight
Source: Rapid Commun Mass Spectrom. 2025 Nov 24;40(3):e10152. doi: 10.1002/rcm.10152 (PMC12645080; doi:10.1002/rcm.10152)
Supplement: Supplementary file 1 — Data S1: Supporting information. [file RCM-40-e10152-s001.xlsx]

## Sheet: Cu chroms
	1093								1094								1095								1096								1097								1098								1099
		raw			rolled					raw			rolled					raw			rolled					raw			rolled					raw			rolled					raw			rolled
	Average	176178	66059.1		176854	176131			Average	103964	41157		103787	41149.4			Average	140943	56575		140287	56303.8			Average	140076	56863.8		139348	56641.3			Average	135599	54083.8		134352	53480.4			Average	181650	66150.1		180760	66077.4			Average
	Stdev	26080.4	7973.11		14884.4	4475.41			Stdev	10593.3	3985.37		4834.18	2117.08			Stdev	15522.2	6075.43		12163.1	4306.23			Stdev	16938.8	6683.64		9791.41	3728.33			Stdev	18895.3	5913.21		11971.7	3762.96			Stdev	29879.1	11695.7		20486.9	6800.47			Stdev
	RSD	0.148035	0.120697		0.0841617	0.0254095			RSD	0.101893	0.0968335		0.0465779	0.0514486			RSD	0.110131	0.107387		0.0867016	0.0764819			RSD	0.120926	0.117538		0.0702658	0.0658236			RSD	0.139348	0.109334		0.0891065	0.0703614			RSD	0.164488	0.176805		0.113337	0.102917			RSD
	Bgnd	9690.24	6304.37		9642.4	6293.62			Bgnd	6685.67	4868.34		6681.78	4857.74			Bgnd	10567.9	6656.5		10608.9	6677.51			Bgnd	44569.7	19237.3		10216.1	6416.33			Bgnd	10433	6707.5		10357.7	6704.54			Bgnd	10622	6640.25		10623.6	6642.6			Bgnd
	Stdev	446.825	330.686		163.689	141.073			Stdev	342.544	260.401		152.414	97.4436			Stdev	431.265	379.298		211.212	154.95			Stdev	56631.3	21180.8		157.151	188.809			Stdev	450.243	320.543		211.222	157.023			Stdev	455.587	279.955		258.709	122.048			Stdev
	RSD	0.0461108	0.0524535		0.0169759	0.0224152			RSD	0.0512355	0.0534886		0.0228103	0.0200595			RSD	0.0408091	0.0569816		0.0199089	0.0232048			RSD	1.27062	1.10102		0.0153827	0.0294263			RSD	0.0431557	0.0477887		0.0203928	0.0234204			RSD	0.0428908	0.0421604		0.0243523	0.0183735			RSD
	Bgnd subtracted avg	166487	59754.7	0.364699	167212	169837	0.364419		Bgnd subtracted avg	97278.4	36288.7	0.376661	97105.1	36291.6	0.377233		Bgnd subtracted avg	130375	49918.5	0.387098	129678	49626.3	0.403212		Bgnd subtracted avg	95506.1	37626.5	0.402133	129132	50224.9	0.406103		Bgnd subtracted avg	125166	47376.3	0.386999	123995	46775.8	0.362835		Bgnd subtracted avg	171028	59509.8	0.358547	170137	59434.8	0.63458		Bgnd subtracted avg
	Bgnd subtracted stdev	25813.8	7863.84	0.0590323	14356.3	5754.67	0.0241521		Bgnd subtracted stdev	11094.6	4014.41	0.0539111	5036.2	2004.06	0.0260571		Bgnd subtracted stdev	15312.4	6068.52	0.0596114	11535.9	3966.37	0.167393		Bgnd subtracted stdev	121901	41663.1	0.0870354	9288.46	3621.3	0.0419459		Bgnd subtracted stdev	18258.8	5653.03	0.0765166	11334.4	3468.75	0.0288894		Bgnd subtracted stdev	29072.6	10816.6	0.0993486	19723	6213.55	0.0549356		Bgnd subtracted stdev
	Bgnd subtracted RSD	0.15505	0.131602	0.161866	0.0858567	0.0338834	0.0662758		Bgnd subtracted RSD	0.11405	0.110624	0.143129	0.0518634	0.0552209	0.0690742		Bgnd subtracted RSD	0.117449	0.121569	0.153996	0.088958	0.0799246	0.415149		Bgnd subtracted RSD	1.27636	1.10728	0.216434	0.0719299	0.0721017	0.103289		Bgnd subtracted RSD	0.145877	0.119322	0.197718	0.0914103	0.0741569	0.0796215		Bgnd subtracted RSD	0.169988	0.181762	0.277087	0.115924	0.104544	0.0865701		Bgnd subtracted RSD
	Std err mean	2555.95	778.636	0.00584507	1421.48	569.797	0.00239142		Std err mean	1072.55	605.195	0.00521178	486.868	193.739	0.00251903		Std err mean	2308.43	914.863	0.00593156	1147.86	394.668	0.0166562		Std err mean	12506.7	4274.54	0.00892964	952.976	371.538	0.00430355		Std err mean	1825.88	565.303	0.00765166	1133.44	346.875	0.00288894		Std err mean	2699.32	1004.3	0.00922429	1831.23	576.914	0.00510064		Std err mean
	RSE	0.0153522	0.0130305	0.0160271	0.00850108	0.00335496	0.00656229		RSE	0.0110256	0.0166773	0.0138368	0.00501383	0.0053384	0.00667765		RSE	0.0177061	0.0183272	0.0153231	0.00885165	0.0079528	0.0413089		RSE	0.130952	0.113605	0.0222057	0.00737985	0.00739747	0.0105972		RSE	0.0145877	0.0119322	0.0197718	0.00914103	0.00741569	0.00796215		RSE	0.015783	0.0168762	0.0257269	0.0107633	0.00970666	0.00803783		RSE
		Uncertainty ‰		32.0542			13.1246			Uncertainty ‰		27.6736			13.3553			Uncertainty ‰		30.6463			82.6178			Uncertainty ‰		44.4114			21.1944			Uncertainty ‰		39.5435			15.9243			Uncertainty ‰		51.4537			16.0757
	time	62.8-62.9 m/z	64.8-64.9 m/z	63/65 ratio	62.8-62.9 m/z	64.8-64.9 m/z	63/65 ratio		time	62.8-62.9 m/z	64.8-64.9 m/z	63/65 ratio	62.8-62.9 m/z	64.8-64.9 m/z	63/65 ratio		time	62.8-62.9 m/z	64.8-64.9 m/z	63/65 ratio	62.8-62.9 m/z	64.8-64.9 m/z	63/65 ratio		time	62.8-62.9 m/z	64.8-64.9 m/z	63/65 ratio	62.8-62.9 m/z	64.8-64.9 m/z	63/65 ratio		time	62.8-62.9 m/z	64.8-64.9 m/z	63/65 ratio	62.8-62.9 m/z	64.8-64.9 m/z	63/65 ratio		time	62.8-62.9 m/z	64.8-64.9 m/z	63/65 ratio	62.8-62.9 m/z	64.8-64.9 m/z	63/65 ratio		time
	0.746	9993.62	6277.28	-0.0892857	9816.65	6365.77	-1.76984		0.77	6277.28	4950.02	-0.2	6631.22	4950.02	0.377778		0.784	10524.5	6277.28	8.75014	10524.5	6454.25	4.66674		1.914	9462.71	7073.64	0.346475	9993.62	6542.74	0.367325		0.767	11055.4	6808.19	0.161765	10878.5	6808.19	0.47451		0.747	11055.4	6277.28	-0.837498	11232.4	6631.22	-0.0919463		0.745
	1.319	9462.71	7073.64	-3.38095	9993.62	6343.65	-1.3355		1.342	6808.19	4684.56	-1.5	6675.46	5016.38	0.991667		1.356	10524.5	6277.28	8.75014	10391.8	6542.74	3.43402		2.487	10524.5	6277.28	0.380672	10126.3	6609.1	0.366763		1.338	10524.5	6808.19	1.1	10922.7	6874.55	0.502941		1.318	11586.3	6808.19	0.17416	11055.4	6675.46	-0.49952		1.317
	1.891	9993.62	5746.38	-1.83929	9781.25	6330.37	-1.06126		1.914	6808.19	5215.47	2.83333	6595.83	5056.2	0.623333		1.928	10524.5	6808.19	-3.50005	10418.3	6595.83	2.0472		3.06	9993.62	6277.28	0.374827	10099.8	6542.74	0.368376		1.912	11055.4	6808.19	0.161765	10843.1	6755.1	-0.537647		1.892	11055.4	6808.19	0.387499	11055.4	6808.19	-0.0771165		1.89
	2.464	10524.5	6277.28	-0.0324675	9781.25	6330.37	-1.06126		2.486	6808.19	5215.47	2.83333	6808.19	5109.29	0.769583		2.5	9993.62	6808.19	-0.264151	10524.5	6648.92	0.250509		3.633	10524.5	6808.19	0.365078	10206	6489.65	0.370975		2.483	11055.4	7073.64	0.588235	10736.9	6648.92	-1.51		2.465	10524.5	6808.19	-1.72224	10949.2	6914.37	-0.254065		2.463
	3.035	8931.8	6277.28	0.0357143	9887.44	6171.1	-0.402922		3.059	6277.28	5215.47	-0.85	6914.37	5109.29	1.01333		3.071	10524.5	6808.19	-3.50005	10524.5	6861.28	-4.64957		4.204	9993.62	6277.28	0.374827	9993.62	6383.47	0.371697		3.055	10524.5	6277.28	-4.7	10736.9	6648.92	-1.51		3.037	11055.4	7339.1	1.6125	10736.9	6808.19	0.455555		3.035
	3.608	9993.62	6277.28	-0.0892857	9887.44	6277.28	-0.0529221		3.633	7339.1	5215.47	0.53125	6808.19	5056.2	0.406667		3.642	11055.4	6542.74	-0.233333	10418.3	6648.92	-3.63257		4.776	9993.62	6808.19	0.359472	10099.8	6383.47	0.372866		3.627	10524.5	6277.28	-4.7	10736.9	6542.74	-1.68059		3.611	10524.5	6808.19	-1.72224	10736.9	6702.01	0.210556		3.606
	4.18	9993.62	6277.28	-0.0892857	9675.07	6383.47	-0.489286		4.206	7339.1	4684.56	-0.28125	6808.19	4950.02	-0.46		4.214	10524.5	7339.1	-15.7502	10524.5	6648.92	-4.27976		5.348	9462.71	5746.38	0.384281	10099.8	6383.47	0.372866		4.2	10524.5	6808.19	1.1	10630.7	6489.65	-1.57824		4.182	10524.5	6277.28	3.72226	10843.1	6702.01	0.632504		4.179
	4.752	9993.62	6277.28	-0.0892857	9887.44	6489.65	-0.164286		4.778	6277.28	4950.02	-0.2	6914.37	4896.93	-0.156667		4.785	9993.62	5746.38	1.58491	10418.3	6648.92	-3.63257		5.921	10524.5	6277.28	0.380672	10312.2	6277.28	0.378409		4.772	11055.4	6277.28	-0.691176	10630.7	6595.83	-0.418235		4.756	11055.4	6277.28	-0.837498	10843.1	6595.83	0.387504		4.752
	5.325	9462.71	6808.19	-2.21429	9781.25	6489.65	-0.122619		5.352	6808.19	4684.56	-1.5	6702.01	4790.74	-0.172917		5.355	10524.5	6808.19	-3.50005	10418.3	6595.83	-3.74146		6.492	10524.5	6808.19	0.365078	10312.2	6277.28	0.378409		5.345	10524.5	6808.19	1.1	10736.9	6755.1	0.639412		5.327	11055.4	6808.19	0.387499	10843.1	6489.65	1.4764		5.326
	5.899	9993.62	6808.19	1.66071	9675.07	6489.65	-0.0809524		5.925	6808.19	4950.02	0.666667	6595.83	4790.74	-0.416667		5.927	9993.62	6808.19	-0.264151	10418.3	6489.65	-1.29143		7.065	11055.4	5746.38	0.402544	10312.2	6489.65	0.37236		5.917	10524.5	6808.19	1.1	10630.7	6755.1	0.373578		5.899	11055.4	6808.19	0.387499	10949.3	6595.83	0.809452		5.898
	6.472	9462.71	6277.28	0.119048	9568.89	6595.83	-0.505952		6.499	6277.28	4684.56	0.45	6702.01	4737.65	-0.676667		6.497	11055.4	6277.28	-0.777777	10736.9	6702.01	-1.57862		7.639	9993.62	6808.19	0.359472	10206	6489.65	0.371191		6.491	11055.4	7073.64	0.588235	10524.5	6914.37	1.31181		6.472	10524.5	6277.28	3.72226	10843.1	6755.1	0.0880535		6.47
	7.044	9462.71	6277.28	0.119048	9675.07	6489.65	-0.0809524		7.07	6808.19	4684.56	-1.5	6702.01	4737.65	-0.676667		7.069	10524.5	6808.19	-3.50005	10736.9	6489.65	3.32146		8.212	9462.71	6808.19	0.354036	9993.62	6489.65	0.368983		7.063	9993.62	6808.19	-0.229167	10418.3	7020.55	0.804314		7.044	11055.4	6808.19	0.387499	10843.1	6648.92	-0.156946		7.043
	7.615	9462.71	6808.19	-2.21429	9675.07	6383.47	-0.430952		7.643	6808.19	4684.56	-1.5	6702.01	4790.74	-0.243333		7.64	11586.3	6808.19	0.148938	10949.2	6489.65	3.43651		8.784	9993.62	6277.28	0.374827	9887.44	6755.1	0.35993		7.636	10524.5	7073.64	4	10418.3	6914.37	-0.355686		7.617	10524.5	7073.64	-4.44449	10736.9	6648.92	-0.578894		7.616
	8.189	9993.62	6277.28	-0.0892857	9781.25	6383.47	-0.472619		8.216	6808.19	4684.56	-1.5	6914.37	4896.93	-0.227083		8.212	10524.5	5746.38	21.0003	10843.1	6595.83	2.89205		9.355	9462.71	6808.19	0.354036	9887.44	6648.92	0.363001		8.209	9993.62	7339.1	-1.4375	10206	6861.28	-0.519167		8.19	11055.4	6277.28	-0.837498	10736.9	6755.1	-1.66779		8.189
	8.762	9993.62	6277.28	-0.0892857	9887.44	6383.47	-0.514286		8.787	6808.19	5215.47	2.83333	6914.37	4896.93	-0.227083		8.784	11055.4	6808.19	0.311111	10949.2	6595.83	3.65429		9.928	10524.5	7073.64	0.357281	10099.8	6595.83	0.366769		8.781	10524.5	6277.28	-4.7	10312.2	6967.46	0.906667		8.763	10524.5	6808.19	-1.72224	10630.7	6702.01	-1.54529		8.76
	9.334	9993.62	6277.28	-0.0892857	9993.62	6277.28	-0.0892857		9.361	7339.1	5215.47	0.53125	6914.37	4896.93	-0.227083		9.355	10524.5	6808.19	-3.50005	10736.9	6489.65	5.37453		10.502	9993.62	6277.28	0.374827	10206	6702.01	0.364819		9.355	9993.62	6808.19	-0.229167	10206	6808.19	0.3025		9.335	10524.5	6808.19	-1.72224	10630.7	6648.92	-1.00084		9.333
	9.907	9993.62	6277.28	-0.0892857	9887.44	6277.28	-0.047619		9.933	6808.19	4684.56	-1.5	6914.37	5003.11	0.639583		9.929	11055.4	6808.19	0.311111	10736.9	6702.01	0.47445		11.074	10524.5	6542.74	0.372875	10418.3	6702.01	0.367028		9.926	10524.5	7339.1	6.9	10206	6595.83	0.785833		9.906	10524.5	6542.74	1.00001	10630.7	6755.1	-0.755842		9.906
	10.48	9993.62	6277.28	-0.0892857	9781.25	6277.28	-0.00595238		10.504	6808.19	4684.56	-1.5	6914.37	4896.93	-0.227083		10.502	10524.5	6277.28	8.75014	10736.9	6702.01	0.47445		11.648	10524.5	6808.19	0.365078	10418.3	6436.56	0.374825		10.498	9993.62	6277.28	0.979167	10206	6595.83	0.785833		10.477	10524.5	6808.19	-1.72224	10736.9	6648.92	-0.578894		10.479
	11.052	9462.71	6277.28	0.119048	9568.89	6277.28	0.0190476		11.076	6808.19	5215.47	2.83333	6808.19	4896.93	0.233333		11.075	10524.5	6808.19	-3.50005	10843.1	6702.01	1.23668		12.22	10524.5	6808.19	0.365078	10418.3	6436.56	0.374825		11.07	9993.62	6277.28	0.979167	10206	6595.83	0.785833		11.049	11055.4	6808.19	0.387499	10630.7	6542.74	-0.118928		11.051
	11.626	9462.71	6277.28	0.119048	9462.71	6277.28	0.0607143		11.647	6808.19	4684.56	-1.5	6702.01	4896.93	0.623333		11.647	11055.4	6808.19	0.311111	10843.1	6755.1	1.34557		12.793	10524.5	5746.38	0.396266	10312.2	6171.1	0.381357		11.641	10524.5	6277.28	-4.7	10312.2	6489.65	-0.561814		11.622	11055.4	6277.28	-0.837498	10630.7	6595.83	-0.663378		11.625
	12.198	8931.8	6277.28	0.0357143	9462.71	6277.28	0.0607143		12.219	6808.19	5215.47	2.83333	6595.83	4896.93	1.01333		12.219	11055.4	6808.19	0.311111	10843.1	6861.28	-1.10447		13.366	9993.62	6277.28	0.374827	10206	6171.1	0.380236		12.213	9993.62	6808.19	-0.229167	10206	6595.83	-0.778402		12.195	9993.62	6277.28	0.577587	10630.7	6595.83	-0.663378		12.198
	12.768	9462.71	6277.28	0.119048	9462.71	6277.28	0.0607143		12.792	6277.28	4684.56	0.45	6595.83	4790.74	0.146667		12.792	11055.4	7073.64	0.855554	10736.9	6808.19	-0.364833		13.939	9993.62	5215.47	0.405537	10206	6118.01	0.381795		12.787	11055.4	6808.19	0.161765	10206	6595.83	-0.778402		12.767	10524.5	6808.19	-1.72224	10524.5	6595.83	-1.08533		12.77
	13.34	9993.62	6277.28	-0.0892857	9568.89	6277.28	0.0190476		13.364	6277.28	4684.56	0.45	6595.83	4790.74	0.146667		13.365	10524.5	6808.19	-3.50005	10524.5	6808.19	-0.479885		14.511	9993.62	6808.19	0.359472	10206	6224.19	0.378677		13.357	9462.71	6808.19	-0.103774	10206	6702.01	0.381598		13.34	10524.5	6808.19	-1.72224	10206	6595.83	-0.85521		13.344
	13.914	9462.71	6277.28	0.119048	9781.25	6330.37	0.169048		13.936	6808.19	4684.56	-1.5	6595.83	4790.74	0.146667		13.937	9993.62	6542.74	0.198113	10524.5	6808.19	-0.479885		15.085	10524.5	6542.74	0.372875	10312.2	6224.19	0.379846		13.93	9993.62	6277.28	0.979167	10312.2	6702.01	0.647432		13.912	10524.5	6808.19	-1.72224	10312.2	6755.1	-1.85963		13.917
	14.486	9993.62	6277.28	-0.0892857	9887.44	6330.37	0.127381		14.51	6808.19	4684.56	-1.5	6702.01	4790.74	-0.243333		14.509	9993.62	6808.19	-0.264151	10524.5	6648.92	-0.806552		15.657	10524.5	6277.28	0.380672	10312.2	6436.56	0.373704		14.503	10524.5	6808.19	1.1	9993.62	6648.92	0.649041		14.485	9462.71	6277.28	0.313084	10206	6648.92	-1.39966		14.489
	15.058	9993.62	6542.74	0.785714	9781.25	6436.56	-0.297619		15.081	6808.19	5215.47	2.83333	6808.19	4896.93	0.233333		15.082	11055.4	6808.19	0.311111	10736.9	6542.74	-0.18101		16.228	10524.5	6277.28	0.380672	10312.2	6330.37	0.376775		15.074	10524.5	6808.19	1.1	10206	6648.92	0.889796		15.058	10524.5	7073.64	-4.44449	10206	6542.74	-0.31076		15.061
	15.63	9993.62	6277.28	-0.0892857	9781.25	6383.47	-0.0642857		15.654	6808.19	4684.56	-1.5	6595.83	4896.93	0.572464		15.654	11055.4	6277.28	-0.777777	10843.1	6383.47	3.97943		16.8	9993.62	6277.28	0.374827	10418.3	6330.37	0.377956		15.646	9462.71	6542.74	0.169811	10312.2	6702.01	0.333962		15.629	9993.62	6277.28	0.577587	10312.2	6436.56	-0.133811		15.634
	16.201	9462.71	6808.19	-2.21429	9675.07	6383.47	-0.022619		16.225	6808.19	5215.47	2.83333	6489.65	4896.93	0.962464		16.227	11586.3	6277.28	-0.372346	10949.2	6330.37	4.55727		17.372	9993.62	6277.28	0.374827	10312.2	6330.37	0.376787		16.219	10524.5	6808.19	1.1	10312.2	6595.83	-0.826038		16.202	10524.5	6277.28	3.72226	10524.5	6436.56	0.548024		16.206
	16.774	9462.71	6011.83	1.28571	9568.89	6436.56	-0.622619		16.799	5746.38	4684.56	0.195652	6489.65	4843.83	0.52913		16.799	10524.5	5746.38	21.0003	10843.1	6436.56	1.345		17.945	11055.4	6542.74	0.378782	10312.2	6330.37	0.376787		16.791	10524.5	6542.74	-1.8	10312.2	6595.83	-0.826038		16.774	11055.4	6277.28	-0.837498	10630.7	6383.47	1.51442		16.778
	17.347	9462.71	6277.28	0.119048	9568.89	6489.65	-0.447619		17.37	6277.28	4684.56	0.45	6383.47	4843.83	0.91913		17.372	10524.5	6542.74	2.62504	10736.9	6595.83	-0.424475		18.517	9993.62	6277.28	0.374827	10312.2	6330.37	0.376787		17.363	10524.5	6277.28	-4.7	10524.5	6542.74	-1.8		17.345	10524.5	6277.28	3.72226	10736.9	6383.47	2.14336		17.35
	17.92	9462.71	6808.19	-2.21429	9462.71	6383.47	0.00238095		17.943	6808.19	4950.02	0.666667	6383.47	4790.74	0.485797		17.944	10524.5	7339.1	-15.7502	10524.5	6595.83	1.40002		19.091	10524.5	6277.28	0.380672	10206	6330.37	0.375653		17.935	10524.5	6808.19	1.1	10630.7	6436.56	-2.15824		17.919	11055.4	6808.19	0.387499	10630.7	6489.65	1.34546		17.923
	18.493	9993.62	6542.74	0.785714	9675.07	6330.37	-0.388528		18.516	6277.28	4684.56	0.45	6595.83	4896.93	1.01333		18.517	10524.5	7073.64	-9.62515	10524.5	6808.19	-3.50005		19.662	9993.62	6277.28	0.374827	9993.62	6330.37	0.373327		18.507	10524.5	6277.28	-4.7	10630.7	6489.65	-1.57824		18.491	10524.5	6277.28	3.72226	10524.5	6595.83	1.16851		18.495
	19.065	8931.8	6277.28	0.0357143	9675.07	6436.56	-0.855195		19.088	6808.19	4950.02	0.666667	6595.83	4896.93	1.01333		19.088	10524.5	6277.28	8.75014	10630.7	6967.46	-3.74506		20.234	9462.71	6277.28	0.369159	9993.62	6436.56	0.370256		19.079	11055.4	6277.28	-0.691176	10524.5	6489.65	-0.442402		19.065	9993.62	6808.19	-0.267242	10524.5	6702.01	0.0796076		19.067
	19.637	10524.5	5746.38	-0.668831	9462.71	6330.37	-0.408136		19.661	6808.19	5215.47	2.83333	6489.65	4843.83	0.97		19.66	10524.5	6808.19	-3.50005	10630.7	6861.28	-1.29502		20.804	9993.62	6542.74	0.36715	10099.8	6383.47	0.373046		19.652	10524.5	6808.19	1.1	10418.3	6489.65	-0.708235		19.636	10524.5	6808.19	-1.72224	10418.3	6702.01	-0.34234		19.639
	20.21	9462.71	6808.19	-2.21429	9462.71	6277.28	-0.583136		20.233	6277.28	4684.56	0.45	6595.83	4843.83	0.58		20.231	11055.4	7339.1	1.4	10418.3	6808.19	0.602554		21.376	9993.62	6808.19	0.359472	10099.8	6489.65	0.369975		20.225	9993.62	6277.28	0.979167	10418.3	6702.01	1.61176		20.207	10524.5	6808.19	-1.72224	10630.7	6808.19	-1.05196		20.213
	20.784	8400.9	6277.28	0.0210084	9568.89	6277.28	-0.566469		20.805	6277.28	4684.56	0.45	6595.83	4843.83	0.58		20.805	10524.5	6808.19	-3.50005	10418.3	6914.37	-1.84748		21.948	11055.4	6011.83	0.394623	10206	6489.65	0.371109		20.797	9993.62	6808.19	-0.229167	10418.3	6702.01	1.61176		20.781	10524.5	6808.19	-1.72224	10949.2	6808.19	-0.96368		20.786
	21.356	9993.62	6277.28	-0.0892857	9356.53	6383.47	-0.408894		21.38	6808.19	4684.56	-1.5	6489.65	4737.65	0.103333		21.378	9462.71	6808.19	-0.137255	10418.3	6914.37	-1.84748		22.522	9993.62	6808.19	0.359472	10312.2	6330.37	0.376932		21.369	10524.5	7339.1	6.9	10524.5	6808.19	1.59471		21.354	11586.3	6808.19	0.17416	10949.2	6755.1	-0.41923		21.358
	21.928	9462.71	6277.28	0.119048	9356.53	6277.28	0.0577731		21.953	6808.19	4950.02	0.666667	6595.83	4737.65	-0.286667		21.952	10524.5	6808.19	-3.50005	10206	6808.19	-2.18031		23.093	9993.62	6277.28	0.374827	10524.5	6224.19	0.382378		21.943	11055.4	6277.28	-0.691176	10736.9	6808.19	1.26064		21.927	11586.3	6808.19	0.17416	10843.1	6755.1	-0.12823		21.93
	22.5	9462.71	6277.28	0.119048	9568.89	6224.19	0.310714		22.525	6277.28	4684.56	0.45	6595.83	4950.02	-0.806667		22.524	10524.5	6808.19	-3.50005	10099.8	6808.19	-1.53313		23.665	10524.5	5746.38	0.396266	10206	6383.47	0.374261		22.514	11055.4	7339.1	1.01471	10843.1	6808.19	1.52647		22.499	10524.5	6542.74	1.00001	10949.2	6702.01	0.171218		22.501
	23.072	9462.71	6277.28	0.119048	9462.71	6330.37	-0.114286		23.097	6808.19	4684.56	-1.5	6595.83	5056.2	0.06		23.096	9993.62	6808.19	-0.264151	10312.2	6808.19	-2.20569		24.237	11055.4	6277.28	0.386702	10099.8	6277.28	0.376198		23.086	11055.4	6277.28	-0.691176	10843.1	6595.83	-0.793529		23.071	9993.62	6808.19	-0.267242	10630.7	6702.01	0.0829375		23.075
	23.644	9462.71	6011.83	1.28571	9568.89	6330.37	-0.155952		23.67	6277.28	5746.38	-2.15	6489.65	5003.11	0.0166667		23.668	9993.62	6808.19	-0.264151	10418.3	6808.19	-1.44346		24.81	9462.71	6808.19	0.354036	10312.2	6383.47	0.375405		23.658	10524.5	6808.19	1.1	10630.7	6702.01	-0.701127		23.643	11055.4	6542.74	-0.224999	10418.3	6702.01	-0.296343		23.647
	24.216	9462.71	6808.19	-2.21429	9675.07	6118.01	-0.897619		24.242	6808.19	5215.47	2.83333	6702.01	5003.11	-0.129583		24.239	10524.5	6808.19	-3.50005	10418.3	6702.01	1.00658		25.382	9462.71	6277.28	0.369159	10206	6489.65	0.371117		24.23	10524.5	6277.28	-4.7	10418.3	6595.83	-0.949902		24.215	9993.62	6808.19	-0.267242	10418.3	6755.1	-0.840793		24.219
	24.789	9993.62	6277.28	-0.0892857	9568.89	6011.83	-0.774286		24.814	6277.28	4684.56	0.45	6808.19	5003.11	0.114167		24.811	11055.4	6808.19	0.311111	10524.5	6595.83	2.80944		25.954	11055.4	6808.19	0.370861	9887.44	6595.83	0.364584		24.802	9993.62	6808.19	-0.229167	10312.2	6595.83	-1.75167		24.788	10524.5	6808.19	-1.72224	10524.5	6755.1	-1.13179		24.791
	25.361	9993.62	5215.47	-3.58929	9568.89	6064.92	-1.00762		25.386	7339.1	4684.56	-0.28125	6914.37	4790.74	0.244167		25.382	10524.5	6277.28	8.75014	10630.7	6542.74	3.38727		26.527	9993.62	6277.28	0.374827	10099.8	6489.65	0.369911		25.376	9993.62	6808.19	-0.229167	10206	6489.65	-1.77583		25.36	10524.5	6808.19	-1.72224	10312.2	6702.01	-0.971275		25.364
	25.934	8931.8	5746.38	0.735714	9568.89	6011.83	-0.774286		25.959	7339.1	4684.56	-0.28125	6808.19	4684.56	-0.2325		25.955	10524.5	6277.28	8.75014	10524.5	6436.56	4.21936		27.1	9462.71	6808.19	0.354036	10206	6595.83	0.367974		25.948	10524.5	6277.28	-4.7	10206	6489.65	-1.77583		25.933	10524.5	6808.19	-1.72224	10312.2	6595.83	-0.802309		25.936
	26.506	9462.71	6277.28	0.119048	9675.07	5905.65	-0.890195		26.531	6808.19	4684.56	-1.5	6808.19	4684.56	-0.2325		26.527	10524.5	6542.74	2.62504	10418.3	6330.37	5.90716		27.671	10524.5	6277.28	0.380672	10099.8	6436.56	0.371495		26.52	9993.62	6277.28	0.979167	10206	6489.65	-1.77583		26.506	9993.62	6277.28	0.577587	10312.2	6489.65	0.286591		26.508
	27.077	9462.71	6542.74	-1.04762	9781.25	6064.92	-0.242468		27.103	6277.28	4684.56	0.45	6702.01	4684.56	-0.47625		27.1	9993.62	6277.28	0.660378	10312.2	6542.74	3.9194		28.242	9993.62	6808.19	0.359472	10206	6436.56	0.372664		27.093	10524.5	6277.28	-4.7	10312.2	6383.47	-2.67		27.077	9993.62	6277.28	0.577587	10206	6489.65	0.577591		27.079
	27.651	10524.5	5746.38	-0.668831	9993.62	6224.19	-0.232468		27.676	6277.28	4684.56	0.45	6595.83	4790.74	0.146667		27.672	10524.5	6277.28	8.75014	10099.8	6542.74	2.238		28.816	10524.5	6011.83	0.388469	10312.2	6436.56	0.373752		27.665	9993.62	6808.19	-0.229167	10099.8	6489.65	-1.75075		27.649	10524.5	6277.28	3.72226	10206	6489.65	0.577591		27.652
	28.222	10524.5	6011.83	-0.350649	9781.25	6224.19	-0.252075		28.248	6808.19	4684.56	-1.5	6595.83	4790.74	0.146667		28.246	9993.62	7339.1	-1.18868	10099.8	6489.65	3.46302		29.387	10524.5	6277.28	0.380672	10214.4	6391.41	0.373981		28.238	10524.5	6277.28	-4.7	10099.8	6489.65	-1.75075		28.222	9993.62	6808.19	-0.267242	10312.2	6489.65	1.20653		28.222
	28.794	9993.62	6542.74	0.785714	22735.3	10577.6	0.0256371		28.82	6808.19	5215.47	2.83333	6702.01	4790.74	-0.243333		28.818	9462.71	6277.28	0.343137	10312.2	6595.83	3.39317		29.96	9993.62	6808.19	0.359472	10273.1	6269.83	0.378144		28.811	9462.71	6808.19	-0.103774	9993.62	6383.47	-0.373255		28.794	10524.5	6808.19	-1.72224	10524.5	20399.3	33.0183		28.794
	29.366	8400.9	6277.28	0.0210084	49320.5	21212.3	0.238075		29.393	6808.19	4684.56	-1.5	6763.96	4905.78	-1.12687		29.389	10524.5	6277.28	8.75014	29492.6	14350.9	1.72325		30.532	10035.6	6051.54	0.38182	10215.2	6495.62	0.370911		29.384	9993.62	6277.28	0.979167	10029.5	6292.09	-0.0535094		29.366	10524.5	6277.28	3.72226	30564.5	30499.1	32.374		29.366
	29.938	74233.1	28309.8	0.340944	79702.6	33743.2	0.38986		29.966	6808.19	4684.56	-1.5	23910	10589.8	-0.761087		29.96	11055.4	6808.19	0.311111	48288.2	21348.4	2.03737		31.104	10287.3	6200.29	0.380284	10120.6	6515.46	0.369294		29.956	9993.62	5746.38	2.1875	10016.4	6213.53	-5.45028		29.939	11055.4	75825.8	159.636	59970.8	39733.8	32.4908		29.938
	30.51	143451	58920	0.393358	108194	46146.9	0.319937		30.538	6587.02	5259.76	-3.96766	40669.4	16586.9	-1.25546		30.532	106427	45052.4	0.400546	68738.2	29079.7	2.04442		31.677	10234.7	7140.81	0.352309	10144.5	6339.88	0.37464		30.529	10172.9	6351.32	1.36956	10301.7	5934.51	-5.99702		30.512	110724	56775.8	0.500843	90503	48302.1	32.8916		30.511
	31.082	162435	68666.3	0.408275	136366	59535.4	0.41162		31.109	92538.7	33104.8	0.328893	59741.4	22157	-0.897513		31.104	103971	42327	0.381896	93324.8	38168.8	0.367743		32.248	10051.6	6376.49	0.372583	29192.1	14493.4	0.389149		31.101	10459	5884.49	-31.6839	10418.1	5898.06	-7.05137		31.083	157025	52981.7	0.316533	123914	59678.2	32.2148		31.083
	31.654	152448	68561	0.436098	153035	68675.9	0.434999		31.681	90605	35201	0.36145	80291.7	29456.7	-0.526913		31.677	111713	44933.4	0.378436	117201	46374.2	0.374228		32.819	10113.4	5930.26	0.386202	53952	23911	0.389169		31.674	10889.2	5413.08	-2.83745	10325.3	5981.97	-7.36895		31.657	163186	49649.8	0.281912	165374	56828	0.340451		31.654
	32.227	149265	73220.1	0.479425	155729	71666.8	0.448115		32.253	102168	32535	0.289756	102154	36486.6	0.331704		32.248	133457	51723.1	0.366725	124840	47977.4	0.363361		33.393	105273	46819.1	0.454366	75631.6	32223.8	0.398281		32.246	10575.7	6095.02	-4.29261	10302.9	5962.29	-7.39859		32.229	177580	63158.1	0.338517	192400	59005.2	0.292163		32.228
	32.799	157574	74011.9	0.457842	158628	74155.2	0.455916		32.826	109560	41182.8	0.352999	106318	36785.9	0.321673		32.82	130434	47835.1	0.343538	132418	50983	0.364212		33.965	134087	53288.3	0.380386	104384	40741.1	0.378186		32.817	9529.88	6165.96	0.599643	10324.9	5966.41	-2.24343		32.801	218354	61574.6	0.264448	194621	65001.2	0.325769		32.801
	33.371	156922	73874.6	0.458937	160894	74572.1	0.45221		33.399	115901	40409.3	0.325422	106919	39544.3	0.350905		33.391	144625	53068.6	0.346213	142420	52996.8	0.352493		34.538	118633	48704.7	0.397867	132970	51805.9	0.378413		33.39	10060.8	6252.92	1.22133	28749.1	15847.6	-1.572		33.376	245858	67661.6	0.259405	195983	72597.2	0.371023		33.374
	33.944	176932	81108.2	0.44728	174234	72005.5	0.408762		33.971	113356	34601.4	0.278738	107478	40517.3	0.35916		33.964	141860	57354.8	0.386148	143440	55635.7	0.370188		35.111	153812	48963.3	0.272109	138821	52278.2	0.354112		33.964	10568.8	5905.08	-5.90807	54112.1	24663.9	-0.645002		33.949	168128	82961.8	0.484561	189848	75555.7	0.40797		33.946
	34.516	163776	70645.7	0.417568	175721	71570.7	0.40158		34.545	93611.9	48993	0.507611	102130	40405.6	0.382486		34.537	161723	55002.3	0.319842	143347	56620.2	0.378701		35.683	153046	61254.2	0.387337	139110	52427.4	0.354544		34.537	103010	54819.3	0.519693	81396.1	32972.5	-0.704419		34.52	169994	87630.1	0.508183	190252	81574.1	0.436153		34.519
	35.087	215967	60386.9	0.262184	186566	70350	0.370815		35.117	104960	37400.1	0.33103	100541	40013	0.383715		35.109	138558	64917.9	0.455202	144799	55549.7	0.367569		36.255	134528	49180.7	0.332857	143671	54364.8	0.355812		35.108	137391	50176.1	0.342386	107242	41323.3	-0.884585		35.094	146904	77950.2	0.523254	187614	78391	0.424899		35.091
	35.66	165009	71837.9	0.421928	196614	65281.7	0.326846		35.689	82822.2	40624.4	0.469631	98680.7	40887.1	0.398019		35.681	129970	52757.4	0.386099	145184	54551.1	0.358957		36.827	135530	54034.3	0.382549	142404	55467.3	0.369875		35.681	145949	47709.2	0.302559	132005	49993.1	0.365677		35.666	220377	91666.8	0.405362	193646	80604.7	0.421122		35.664
	36.233	211148	67771.5	0.305112	201680	68964.2	0.33558		36.26	107955	38445.9	0.331565	100472	38705.8	0.365784		36.254	151883	47716.1	0.290553	134954	56913.1	0.415291		37.4	141437	58391.4	0.404204	139823	52155.6	0.345683		36.254	139290	48006.7	0.320504	138529	50445.7	0.342213		36.24	232668	51746	0.203137	218196	76424.3	0.362082		36.236
	36.805	227169	55766.6	0.227435	191914	69383.9	0.354507		36.832	104054	38972.2	0.350257	95760.2	39933.8	0.403098		36.826	143785	52361.5	0.343087	133921	53760.6	0.393453		37.972	147478	54476	0.342427	141936	55024.7	0.367228		36.827	134386	49253.9	0.343245	142337	50496.5	0.333631		36.812	198287	94030.7	0.465672	240387	76412.9	0.31507		36.809
	37.377	189106	89058	0.461239	197641	66214.5	0.324142		37.405	102571	38086.6	0.346438	98670.6	40663.8	0.396076		37.399	110576	66812.7	0.601515	134735	55607.8	0.405869		38.545	140142	44695.4	0.266377	145203	56468.7	0.369038		37.399	135629	57082.5	0.402369	143760	55079.7	0.362747		37.384	292742	66728	0.212986	232952	73693.4	0.316776		37.381
	37.95	167140	62485.3	0.356819	185399	64178.3	0.336257		37.98	81398.8	43539.8	0.517599	95663.7	41278	0.41476		37.971	133393	49155.5	0.346012	130474	57471	0.431712		39.117	145094	63526.5	0.440584	145421	54131.4	0.344278		37.972	156430	50430.1	0.299476	149280	54822.5	0.349795		37.956	257863	77893	0.288192	234577	77915.4	0.333686		37.955
	38.522	193644	55990.9	0.270103	183156	65861.6	0.346891		38.553	97374	44274.4	0.434522	97003.3	41376.8	0.411201		38.543	134038	61993.3	0.448178	125254	58761.2	0.460475		39.69	151865	61254.2	0.3916	140252	54281	0.369186		38.544	153062	70625.1	0.44814	148202	55707.6	0.360379		38.527	183200	78069.2	0.413894	247597	76854.1	0.3055		38.527
	39.095	149936	57590.5	0.365688	181209	60775.5	0.322209		39.126	92920.8	41516.9	0.424984	95455	41398.3	0.417531		39.116	130576	57032.1	0.419768	130298	55499.8	0.410202		40.264	142526	46704.6	0.280404	141415	57081.5	0.393754		39.116	166890	46720.7	0.255745	147494	54105.7	0.349554		39.099	240791	72856.3	0.287684	228204	73794.1	0.31128		39.1
	39.667	215956	64183.3	0.280604	188223	62171.4	0.316459		39.698	110752	39466.5	0.332463	100773	42279.4	0.399057		39.688	117686	58812.5	0.486903	131558	58153.9	0.427381		40.836	121635	55224.3	0.466964	137864	54754.7	0.384545		39.69	128999	53679.6	0.396167	141731	53690.6	0.360741		39.671	263387	88723.9	0.324743	212157	71266.8	0.323839		39.673
	40.24	179369	63627.2	0.337832	195846	64901.9	0.319483		40.27	94829.3	38194.2	0.378085	102642	41026.3	0.378409		40.258	135798	50505.7	0.350148	132340	55607.8	0.40464		41.408	145954	58698.1	0.389219	128856	53192.2	0.416104		40.261	132089	49073.1	0.348242	139548	50661.3	0.345168		40.243	195781	51427.9	0.241887	226387	68406.3	0.287938		40.245
	40.812	202212	69464.9	0.32807	197251	67036.9	0.330492		40.844	107988	47945	0.42523	104094	41246.9	0.374172		40.827	139691	62425.8	0.431909	132770	56347.9	0.409223		41.982	127338	51892.4	0.394536	127519	53745.1	0.426269		40.835	127613	48354.6	0.355412	137921	53358.8	0.366159		40.815	177625	65256.6	0.350989	213187	68134.9	0.309416		40.817
	41.385	231759	69643.4	0.285222	189747	69507	0.357609		41.416	106722	38008.8	0.331284	101778	41724.2	0.387656		41.4	137952	49263.1	0.334474	138165	53330	0.367126		42.553	106827	53441.6	0.5494	127535	51388.5	0.395625		41.408	142148	55478.3	0.370274	143095	53592.7	0.353589		41.389	254348	63766.8	0.234389	194823	63570.5	0.318109		41.389
	41.956	156961	68265.8	0.420731	187768	68970.1	0.358434		41.989	100177	42619.9	0.403796	101288	41804.8	0.390759		41.971	132723	60732.4	0.442684	144742	54646.7	0.36089		43.128	135842	49469	0.331226	130085	47712.9	0.354726		41.981	158758	60208.4	0.360701	144632	54320.8	0.35508		41.961	174792	71499.3	0.395072	193997	66959.6	0.337933		41.961
	42.528	178433	76533.7	0.416192	178812	67636.5	0.369293		42.561	99175	41853.3	0.399883	97783.2	39286.2	0.378485		42.543	144663	43722.9	0.276418	145788	53288.8	0.34742		43.699	121716	43441.4	0.313745	125685	50386.7	0.427282		42.554	154865	54849	0.333316	146076	55866.4	0.363377		42.533	171568	65901.9	0.368208	192709	66639.2	0.338754		42.534
	43.1	169474	60943	0.341953	167687	66545.8	0.381805		43.135	92378.5	38596.9	0.393599	95117.2	39269.2	0.388476		43.115	168682	57089.3	0.318964	145621	54998.7	0.361372		44.271	158700	40320.1	0.184725	135307	51929	0.393362		43.127	139775	52713.9	0.355695	144858	53389.9	0.347253		43.105	191653	68373.3	0.341008	179791	66798	0.356542		43.106
	43.672	157433	62796.6	0.38237	173292	67227.3	0.372239		43.707	90463.1	35352	0.363865	97107.2	38034.4	0.368771		43.687	144920	55636.2	0.364563	151493	55999.1	0.35082		44.843	105342	65261.1	0.757314	133483	53237.1	0.416637		43.699	134835	56082.4	0.396899	137697	50996.7	0.348941		43.74	171183	63654.7	0.355094	188226	66967.4	0.341213		43.678
	44.245	176133	64190.2	0.347782	171501	65601.6	0.366731		44.278	93392.2	37924.1	0.381238	100912	37313.6	0.348663		44.26	137119	57812.5	0.404233	151613	58234.9	0.367173		45.415	154934	61153.5	0.379799	135089	56458.6	0.448542		44.271	136059	43095.9	0.289656	132017	53795	0.389375		44.312	189761	64560.9	0.323329	190707	67045.6	0.336397		44.25
	44.818	184989	71673.2	0.372899	173125	68524.4	0.38083		44.85	110127	36445.8	0.305269	102380	36866	0.33764		44.831	162080	65734.8	0.389924	147475	59316.4	0.384645		45.987	126723	56009.2	0.447603	132532	63475.7	0.522442		44.843	122951	48242.4	0.36914	130911	54143.7	0.395369		44.886	216967	72346	0.318426	187397	68730.3	0.3535		44.821
	45.389	169476	68405.4	0.388651	174499	69925.3	0.386493		45.422	118198	38249.1	0.299345	106105	36416.5	0.320015		45.404	145263	54901.6	0.35818	149636	58436.7	0.373158		46.559	129748	59549.3	0.473268	139036	61840	0.452111		45.415	126464	68840.2	0.535484	133712	53689.7	0.384056		45.458	183969	66293.2	0.344125	189312	70511.1	0.359971		45.395
	45.962	177596	75556.6	0.412448	171538	73436.2	0.416439		45.996	99719.6	36358.9	0.338484	109377	36053.6	0.30439		45.978	147995	62496.8	0.406325	144430	58309	0.392821		47.132	145915	75405.5	0.554225	137288	59968.1	0.440225		45.987	134244	54457.7	0.385669	135314	55541.9	0.394445		46.03	175106	76796.9	0.426526	187281	72202.7	0.373866		45.967
	46.534	164302	69801.3	0.410685	172525	72288.3	0.408027		46.569	109088	33104.8	0.27574	106487	36569.9	0.320106		46.551	155723	51237.9	0.307129	144798	57142	0.384275		47.704	137862	57082.5	0.40566	143419	61419.4	0.428763		46.559	148842	53812.4	0.340331	136396	58554.8	0.416603		46.602	180758	72558.8	0.387446	180272	73801.8	0.396231		46.539
	47.108	161325	81744.4	0.497511	177770	75025.7	0.411785		47.14	109754	36109.4	0.30311	102211	37136	0.340588		47.122	111091	57174	0.502548	143437	55609.7	0.376106		48.276	146192	51794	0.320369	141969	59292.6	0.410279		47.132	144066	52357	0.341603	138360	57185.4	0.397366		47.175	179607	73018.8	0.392807	174354	72280.5	0.399814		47.112
	47.679	189928	65933.9	0.330839	185020	76688.9	0.405285		47.714	95676	39027.1	0.383848	103069	37867.8	0.345123		47.693	163920	59899.5	0.347194	139667	54310.3	0.37807		48.847	157378	63265.7	0.390295	138609	55137.8	0.383161		47.704	128366	63306.9	0.47993	137159	56523.6	0.39568		47.748	181921	80341.6	0.430251	178823	72940	0.393142		47.684
	48.251	195699	82092.2	0.407442	215296	77305.4	0.366665		48.285	96817.9	41079.8	0.401759	103963	40430.4	0.366796		48.265	138457	47240.1	0.317334	135816	54513.1	0.389074		49.418	122496	48915.2	0.380846	135221	54845.8	0.397336		48.277	136283	61993.3	0.439298	135682	56494.8	0.399297		48.32	154380	58686.6	0.362042	177961	71476.8	0.386333		48.257
	48.823	213846	83872.5	0.379946	217277	77547	0.362059		48.859	104010	40018	0.361159	102214	41198.8	0.380563		48.837	129141	56000.1	0.416143	144253	55480.1	0.366139		49.99	129116	54631.6	0.418637	141747	55648.1	0.387739		48.85	128240	51148.7	0.377238	134526	55689.8	0.39609		48.892	197450	80094.4	0.393166	179091	71777.1	0.38551		48.829
	49.396	315681	72883.7	0.217586	216010	77554.3	0.364511		49.432	113555	45917.4	0.384105	103556	40901.3	0.372072		49.41	136469	52251.7	0.362151	140930	53501.6	0.360107		50.563	120924	55622.5	0.476532	135212	54769.4	0.408603		49.423	141455	53668.2	0.358418	138192	54909.9	0.377454		49.465	176447	65242.8	0.353401	173551	69442.9	0.385855		49.402
	49.968	171232	82952.6	0.474481	214216	75446.3	0.356734		50.004	101010	39951.6	0.371942	107724	41880.3	0.365802		49.982	153277	62009.3	0.387872	139314	55139.2	0.378056		51.134	178822	55805.5	0.272384	134522	56298.9	0.43267		49.994	138286	48331.7	0.325564	136624	52731.3	0.364831		50.038	185259	74519.9	0.38869	184313	69752.8	0.367702		49.974
	50.541	183593	65970.5	0.3431	209936	72354.7	0.348714		50.577	102386	37539.7	0.341394	102743	42114.6	0.393878		50.554	147304	50006.8	0.317036	139902	57459.6	0.395136		51.71	124702	58872	0.494616	135362	57036.7	0.437022		50.566	146696	59407.5	0.386753	138131	51775.7	0.352672		50.612	154220	68670.8	0.431975	185180	66889.6	0.350941		50.547
	51.115	186726	71551.9	0.368555	189947	73873.7	0.377196		51.148	117661	45974.7	0.370411	98263.3	41363.1	0.405354		51.125	130377	55428	0.407076	142586	57017.5	0.384986		52.281	119045	56563	0.501182	133711	57934.2	0.461753		51.138	128443	51100.6	0.37618	133059	51338.6	0.36574		51.183	208189	60235.9	0.271278	189318	65603.9	0.336207		51.119
	51.688	192449	68414.5	0.339847	190018	71718	0.363673		51.72	79105.8	41189.6	0.501536	107125	42804.3	0.391975		51.697	132084	67602.2	0.501543	139504	55730.9	0.384269		52.852	133315	58320.5	0.440395	123930	57262.3	0.485094		51.71	135773	46370.5	0.316443	130665	53286.5	0.389273		51.756	201784	65778.3	0.309361	194177	64312.8	0.320224		51.69
	52.261	215734	80478.9	0.359994	195867	72812.8	0.359183		52.294	91154.2	42159.9	0.441485	108371	42874.8	0.388492		52.269	149888	50041.1	0.311403	137432	56606.5	0.396396		53.425	112670	60110	0.600187	125805	55525	0.455324		52.283	116095	51482.8	0.423759	129344	53516.7	0.394989		52.328	197138	58814.8	0.279732	202632	62277.1	0.289621		52.262
	52.833	171586	72174.3	0.406866	189739	71728.6	0.367204		52.866	145318	47157.7	0.305047	111498	42849.6	0.379145		52.841	137869	55576.7	0.384287	144138	58347.9	0.38995		53.998	129919	52446.2	0.389092	130045	55239.9	0.430134		52.855	126317	58071	0.443231	127140	55450.8	0.420814		52.899	209553	68064.4	0.308772	193956	63370.9	0.311981		52.834
	53.405	212839	71444.3	0.320652	188210	70132.2	0.361055		53.441	108617	37892.1	0.323981	117593	42428.1	0.345341		53.411	136942	54384.5	0.377671	146403	55003.2	0.356222		54.571	134075	50185.3	0.345766	129326	52204.5	0.398206		53.425	140091	60558.5	0.41533	123623	56107.6	0.43724		53.471	196495	58492.1	0.278964	194004	61142	0.300257		53.407
	53.978	156087	66130.7	0.408659	177598	70321.2	0.387263		54.013	133295	45848.8	0.323677	121965	41888.5	0.322111		53.984	163906	64135.3	0.374849	144550	57720.9	0.381554		55.144	140245	55137.3	0.375229	134943	50373.4	0.344117		53.998	117425	60771.3	0.505308	130237	55328.2	0.411418		54.042	164808	65705.1	0.383075	192542	62417.1	0.309655		53.98
	54.551	184804	60432.7	0.309104	175676	69776.6	0.388821		54.584	109580	39082	0.332512	114239	40420.3	0.330998		54.557	143407	50878.7	0.3329	142683	57937.4	0.38947		55.714	129720	43143.9	0.280757	137677	50520.3	0.334858		54.571	118185	49654.4	0.398573	131036	53370.2	0.392133		54.615	202026	54633.9	0.250745	187504	59986.9	0.30462		54.552
	55.122	162673	81424	0.491033	180543	67912	0.373764		55.157	113017	39461.9	0.325336	113064	41990.6	0.351308		55.129	140624	63629.5	0.438063	142147	58377.7	0.394666		56.286	140757	50954.2	0.32974	140012	51928.1	0.340794		55.144	149169	47585.7	0.294647	134429	50543.6	0.363243		55.188	189827	65190.2	0.326721	186123	61294.5	0.31408		55.123
	55.693	161977	69451.2	0.414656	187893	67542.2	0.355344		55.729	106685	39816.6	0.349484	107245	41537.9	0.365983		55.702	128535	56659.1	0.423869	138944	56536.9	0.390004		56.859	143588	53180.8	0.3428	140746	52112.1	0.339874		55.715	130308	48281.3	0.346809	133499	50682.3	0.369192		55.761	184365	55913.1	0.283597	186994	61635	0.314122		55.695
	56.265	237176	62121.5	0.245365	187574	68742.7	0.362832		56.301	102743	45743.5	0.425531	105696	42033.1	0.376598		56.276	134263	56585.9	0.40365	134483	60494.9	0.439247		57.431	145748	57224.3	0.375446	145690	53137.3	0.336571		56.288	157060	46425.5	0.270878	137169	51520.8	0.364241		56.333	189589	65030	0.32626	184255	62515.1	0.322939		56.267
	56.838	192836	64281.7	0.316564	190737	64913.3	0.330944		56.874	104198	43585.6	0.39705	106399	43012.6	0.383433		56.848	147892	54931.4	0.351539	137010	59757.6	0.426322		58.004	143915	56057.3	0.370625	146640	55681.5	0.358671		56.861	112773	61464.7	0.535054	128426	53793.6	0.415271		56.906	169165	67407.6	0.383286	175665	61686.2	0.337456		56.84
	57.41	183207	66435.1	0.346542	188376	62929.7	0.323793		57.446	101839	41558.1	0.385587	108350	43249.6	0.379379		57.42	121102	70668.6	0.579115	144888	60739.8	0.411344		58.576	154439	48269.9	0.264245	146387	57205.1	0.375145		57.434	136535	53846.7	0.373818	125603	53908	0.425608		57.479	188330	59034.5	0.294833	169488	68120.2	0.394753		57.413
	57.983	178490	62277.1	0.331592	174411	63786.5	0.350963		58.02	116530	44359.1	0.359515	106036	41034	0.36481		57.993	153259	59942.9	0.37344	148018	61387.4	0.406925		59.149	145510	63675.3	0.440239	141584	55126.4	0.371576		58.007	105454	58949.8	0.549796	119032	57234.4	0.470494		58.051	146874	61045.9	0.399302	161876	68276.8	0.413491		57.985
	58.554	150172	59533.3	0.378904	174890	64928.9	0.356302		58.592	116443	41002	0.329214	108978	40629	0.350793		58.566	167923	61570	0.348979	156401	61978.2	0.39378		59.722	142322	60798.8	0.425169	135626	56302.1	0.420228		58.578	116196	48853.4	0.398494	135589	55795.5	0.414867		58.623	153483	88083.2	0.570086	171398	71351	0.410699		58.558
	59.127	167348	66405.3	0.381211	174355	65531.6	0.360915		59.164	91172.5	34665.5	0.352684	110260	40558.5	0.345232		59.139	149913	59823.9	0.381552	165347	58208.8	0.336134		60.293	121732	46830.5	0.357601	132772	59424.4	0.460777		59.151	124201	63057.4	0.495307	132742	54937.8	0.416712		59.195	151526	65812.6	0.419948	166242	72773.4	0.430067		59.131
	59.7	195232	69993.5	0.34326	171475	66550	0.373694		59.736	118905	41560.4	0.326966	108163	40194.7	0.349158		59.712	189806	57885.7	0.285816	170245	60341.6	0.337951		60.866	114125	61936.1	0.613883	126729	59526.5	0.499832		59.723	195559	54270	0.256919	138291	54377.6	0.387301		59.768	216777	82778.7	0.369326	174299	73091.1	0.413643		59.705
	60.273	180532	69448.9	0.369609	185896	70582.5	0.366961		60.308	108248	41205.7	0.357782	104145	39393.7	0.354976		60.285	165836	51821.5	0.290885	168550	58621.6	0.330371		61.439	140169	63881.2	0.46699	121018	56175.3	0.486494		60.295	122301	49558.3	0.383046	138562	54736	0.389636		60.339	162552	66146.7	0.391671	175099	67476.3	0.372304		60.278
	60.845	164094	67368.7	0.395485	188661	74476.5	0.38352		60.88	106045	42539.8	0.379145	107211	40900.4	0.359237		60.858	177749	70606.8	0.382521	166582	56087.9	0.316604		62.011	115297	64185.6	0.635519	121110	56755.7	0.493546		60.867	133196	56148.8	0.402737	143577	51871.8	0.351118		60.911	187156	62634.1	0.317184	185014	67055.2	0.348235		60.85
	61.418	222274	79696.3	0.345238	185138	73159.7	0.382881		61.453	96355.7	36997.3	0.358303	107100	42883.5	0.377323		61.43	159449	52970.2	0.311079	159579	57273.8	0.338707		62.585	113768	44043.3	0.358476	126312	55498	0.446972		61.439	117553	50645.2	0.410173	136647	52976.2	0.370288		61.483	157485	60009.3	0.363393	178093	62462	0.336359		61.422
	61.99	181175	85874.9	0.46401	184990	71453.5	0.373173		62.025	106502	42198.8	0.37399	103999	41976.9	0.379678		62.002	140073	47155.5	0.312721	154711	58423.9	0.358305		63.158	122192	49732.2	0.392864	124312	53668.7	0.43651		62.011	149275	48736.7	0.302714	146146	52921.3	0.347113		62.056	201099	63707.3	0.2996	180530	61886.2	0.327035		61.994
	62.562	177616	63409.8	0.340064	185739	69955.1	0.361823		62.596	118349	51475.9	0.417393	101553	42467	0.395949		62.574	154787	63814.9	0.396329	147538	57030.3	0.368588		63.73	140132	55647.6	0.38101	131272	51927.7	0.378095		62.583	160911	59791.9	0.352772	150910	52642.1	0.332119		62.628	182175	59812.5	0.309947	181689	59827.6	0.313729		62.567
	63.134	179790	60917.8	0.321067	172537	68341.8	0.381914		63.169	92744.6	36672.4	0.369561	104266	43406.2	0.39563		63.146	141499	57572.2	0.388875	141834	59909.1	0.40725		64.302	130171	54734.6	0.414681	133573	55982.2	0.418116		63.155	169794	49283.7	0.267167	150842	52152.4	0.327795		63.201	174735	63268	0.345053	185133	57760.3	0.293503		63.138
	63.705	167842	59876.6	0.338738	173405	63126.1	0.349959		63.742	93813.3	44990.6	0.460501	105477	44091.8	0.39783		63.718	141883	63638.7	0.433934	144057	62020.3	0.417318		64.876	150098	55480.6	0.343445	142694	58002.4	0.40543		63.727	157016	54752.9	0.327769	146878	53303.9	0.34755		63.773	192948	52340.9	0.250653	176528	57789.6	0.311184		63.71
	64.277	156261	71629.7	0.445692	166061	61446.9	0.356195		64.315	109921	41693.1	0.356706	103110	42866.6	0.395452		64.29	130926	67364.2	0.504391	140745	60637.7	0.416772		65.449	125272	64316	0.558582	149164	59044.5	0.394306		64.299	117212	48196.7	0.388552	135529	50344.5	0.358691		64.344	174705	49672.7	0.26226	177448	56851.8	0.304242		64.282
	64.847	185516	59796.5	0.304234	177624	60748	0.336839		64.888	112555	45626.8	0.384988	101355	42867	0.403851		64.863	151192	57711.8	0.363061	140731	61731.1	0.425168		66.023	167799	59833.1	0.329433	155082	58713.2	0.370127		64.871	129457	54494.3	0.401488	127209	51323.1	0.385877		64.916	158078	63853.8	0.388004	176388	55657.3	0.299022		64.854
	65.42	140897	55013.8	0.371242	175439	61689.4	0.348261		65.459	106516	45349.9	0.405504	103866	43219.9	0.395792		65.435	138224	56901.7	0.393598	136280	61064.2	0.436765		66.595	172481	60858.3	0.325389	154260	59481.6	0.380487		65.443	104166	44995.2	0.408477	119146	49025.1	0.389122		65.488	186772	55123.6	0.275239	183227	57481.6	0.299531		65.426
	65.991	237606	57423.4	0.224289	179257	60961.3	0.333594		66.032	83968.7	36674.7	0.411557	100593	42662.9	0.402817		66.007	141430	63039.1	0.430855	139265	60104	0.418538		67.167	159758	53077.8	0.293785	157855	58136	0.346501		66.014	128192	54176.2	0.403102	124797	50491	0.383716		66.06	169437	57295.3	0.318955	183914	63431.8	0.333975		65.998
	66.564	156918	64583.8	0.395846	173617	63240.5	0.360655		66.604	106367	46755	0.420204	99627.6	41724.7	0.397211		66.579	119626	60304.5	0.49192	132625	59481.1	0.435181		67.741	145988	59322.8	0.395247	154895	58230.8	0.356365		66.586	116702	43262.9	0.343991	125917	52615.5	0.397154		66.632	227141	61462.4	0.253198	195123	61757.6	0.304377		66.57
	67.136	175348	67988.9	0.37236	177729	64351.3	0.357918		67.177	93559.3	38908.1	0.391831	99646.8	40375	0.383626		67.15	145851	62563.1	0.413256	133479	61147.5	0.445263		68.313	143247	57588.2	0.38865	147872	58869.2	0.387874		67.158	145469	55526.4	0.361525	138449	53968	0.373072		67.205	178142	79423.9	0.434477	195877	65565.5	0.324387		67.142
	67.709	157318	71192.6	0.439539	163282	66450.6	0.392216		67.748	107727	40935.6	0.356957	103395	41255.6	0.376732		67.723	117992	54597.3	0.446274	133972	60524.2	0.438994		68.886	153002	60306.8	0.378756	141288	62242.8	0.452394		67.73	135059	65117	0.468678	135488	54215.6	0.387069		67.777	214120	55482.9	0.240015	192551	67613.1	0.346249		67.713
	68.281	161453	60567.7	0.357553	166993	65216.7	0.375911		68.32	106612	38601.5	0.33758	100344	39696.2	0.373448		68.297	142496	65233.7	0.444007	133733	59643.2	0.431916		69.459	137363	64050.6	0.482934	138104	61316	0.456269		68.304	166822	51757.4	0.288063	133162	55900.7	0.413327		68.351	190543	74162.9	0.37529	177606	69975.7	0.389597		68.284
	68.853	165371	67920.2	0.395783	164502	65785.2	0.385676		68.892	102708	41077.5	0.37709	102243	40934.3	0.378572		68.87	143895	59922.3	0.399514	135011	57660.5	0.414195		70.032	126837	69945.5	0.616383	137531	61757.6	0.463203		68.876	113388	55414.2	0.473087	129266	54865.9	0.416563		68.923	152808	67533.5	0.428266	170286	65339.4	0.378478		68.856
	69.426	175476	58414.3	0.31432	167735	63132	0.360802		69.465	91113	38958.5	0.403781	103503	40986.9	0.374872		69.442	118432	55899.4	0.456528	144849	55930.9	0.375117		70.605	130073	54688.8	0.414623	137552	58928.7	0.437068		69.448	105074	51688.7	0.475281	133223	52769.8	0.389204		69.496	152416	73275.1	0.46994	157017	71847.6	0.449146		69.428
	69.997	162893	70831.1	0.421186	173551	67614.5	0.37409		70.039	103056	45098.2	0.417451	103031	41770.4	0.384535		70.015	152238	52649.9	0.324651	144344	53260.4	0.356212		71.178	140382	59796.5	0.423319	139257	57914.1	0.418923		70.019	125986	50352.3	0.377705	126800	53442.1	0.409503		70.068	141540	56242.6	0.378882	149282	70546.8	0.46049		70.001
	70.571	173483	57926.9	0.315169	169081	65052	0.368139		70.609	114027	41198.8	0.338459	102790	41761.3	0.385398		70.588	167186	45949.5	0.250884	142754	51090.6	0.343974		71.75	153103	46162.3	0.24808	136736	56064.1	0.414673		70.592	154847	54636.2	0.331884	126412	53427.5	0.411175		70.64	147780	88023.7	0.593355	150733	74990.9	0.48607		70.573
	71.143	190532	82980.1	0.423994	167049	65495.5	0.375094		71.182	104253	42519.2	0.385897	105393	42360.8	0.380766		71.16	139972	51881	0.349482	150717	52357	0.327933		72.323	145892	58977.2	0.392212	146275	60145.2	0.415619		71.165	134707	55119	0.389556	133563	53473.2	0.385462		71.212	151867	67659.4	0.432008	152082	72137.3	0.462591		71.144
	71.716	143023	55107.6	0.366027	167317	62264.7	0.353459		71.754	101502	41031.7	0.381404	102782	42806.6	0.399199		71.732	135940	49073.1	0.338325	147538	53725.4	0.347019		72.895	114233	60695.8	0.595131	147631	58819.8	0.397104		71.736	111448	55341	0.48145	135278	52628.4	0.373438		71.784	160062	89753.7	0.556166	157129	80791	0.505766		71.717
	72.289	165314	60631.7	0.349095	164361	63307.8	0.36671		72.327	104127	41956.3	0.380618	101549	43739.8	0.412547		72.305	158247	62231.3	0.376321	140816	54600.5	0.367842		73.468	177767	75094.3	0.419355	145852	61106.8	0.424487		72.308	140828	51917.6	0.346716	139493	54322.7	0.375222		72.354	159163	59007	0.352542	160484	76187.7	0.462928		72.29
	72.862	164231	54677.4	0.313011	155914	59506.8	0.365126		72.901	90000.8	47327.1	0.509616	101977	42988.3	0.403353		72.878	136343	59492.1	0.420081	144624	55722.2	0.366434		74.039	147162	53169.3	0.330745	146558	60053.2	0.411799		72.88	134560	46128	0.317581	149146	54160.7	0.352489		72.928	166771	99511.4	0.594758	163402	77177.7	0.461192		72.863
	73.434	158705	63142.1	0.381424	162272	59230.3	0.349358		73.474	107862	45864.8	0.4052	100213	45393.9	0.439152		73.449	133576	50324.9	0.355003	145780	57061.9	0.373666		74.61	144208	57597.3	0.384993	147331	59821.7	0.402392		73.453	175923	63107.8	0.340808	154072	55678.8	0.345696		73.501	164556	65007.1	0.379167	162568	71098.3	0.422536		73.435
	74.007	148297	63975.1	0.416073	155728	58040.4	0.358263		74.046	106393	38761.7	0.33993	97927.8	45454.7	0.449969		74.021	159012	57489.8	0.342442	143464	55570.3	0.36911		75.182	149421	53709.4	0.328771	145346	55207.4	0.371714		74.024	182971	54308.9	0.27589	151461	56208.3	0.357924		74.073	166456	72609.1	0.423329	169500	72678.7	0.417822		74.007
	74.58	174813	53725.4	0.287187	153339	59191.4	0.371579		74.618	92680.5	53059.5	0.560396	98954.4	43781.9	0.425141		74.592	141721	55771.2	0.374485	138888	55055	0.382781		75.754	118098	59537.9	0.548099	151600	57780	0.375479		74.596	136077	62931.6	0.447486	151952	59759.4	0.384746		74.645	155895	59357.1	0.362882	176106	63467	0.348361		74.58
	75.152	132594	54681.9	0.39362	155383	59688.5	0.369805		75.189	92703.4	42260.6	0.434704	99169	42272.5	0.409529		75.165	146668	54773.5	0.353541	139743	58337.9	0.40619		76.325	167840	52022.8	0.265964	148160	57402.8	0.386973		75.168	127773	54565.2	0.407856	146206	57542.9	0.382858		75.217	193822	66908.8	0.328976	183206	61598.8	0.324288		75.153
	75.724	152286	60432.7	0.379592	156232	59640	0.366993		75.761	95133.7	38963.1	0.385477	97369.9	42310	0.416684		75.737	113466	56915.4	0.488434	137199	59034.9	0.417744		76.898	178435	66032.3	0.349567	151454	56972.6	0.3745		75.74	137016	63883.5	0.451689	135182	60913.2	0.437462		75.788	199802	53453.1	0.247451	177953	59074.7	0.321968		75.725
	76.296	168925	65627.3	0.37255	150929	61680.7	0.392705		76.334	108935	38317.7	0.327136	102471	39917.8	0.369591		76.309	137849	66739.4	0.47205	131466	58101.7	0.429586		77.47	127004	55711.7	0.442466	158522	56453.2	0.334145		76.311	147192	52025.1	0.331368	135068	59184.1	0.424045		76.361	200054	55666	0.258804	192905	61113.2	0.306574		76.297
	76.869	152540	63732.5	0.402018	158394	61751.2	0.374805		76.906	97396.9	38949.3	0.375709	102192	40428.5	0.377063		76.879	146293	60975	0.40021	129333	57630.3	0.431842		78.043	165893	51558.3	0.266404	154934	60107.2	0.377895		76.884	127853	71160.6	0.548911	136917	58848.2	0.415435		76.933	140194	59988.7	0.411728	183534	57120	0.299896		76.869
	77.442	148297	63929.3	0.415743	167298	62896.8	0.362864		77.48	118187	41098.1	0.324927	101876	40467.4	0.378912		77.452	113056	51105.2	0.433695	131012	56923.2	0.418117		78.616	153437	56940.6	0.346323	144871	59008.8	0.406853		77.457	135508	54286.1	0.380401	133692	56159.3	0.404281		77.505	230652	69549.6	0.285913	182253	58130.5	0.307159		77.441
	78.014	169923	55034.4	0.304121	165261	63428.6	0.371525		78.053	91305.2	44814.4	0.472067	100011	40636.3	0.387296		78.023	136000	52416.4	0.36482	131855	54360.2	0.395601		79.187	149902	70293.3	0.484715	156377	60040.9	0.377853		78.029	137016	52885.6	0.364806	129300	55881.1	0.414533		78.077	146970	46942.6	0.295585	174301	58201.9	0.321387		78.013
	78.585	196806	66160.5	0.319887	166214	63579.6	0.369951		78.625	93554.7	39157.6	0.394723	100519	41065.6	0.389851		78.596	121864	53379.9	0.41981	128984	53068.2	0.394423		79.76	128118	60540.2	0.494357	150968	61625.4	0.409941		78.599	120889	50439.3	0.395919	144989	52401.8	0.352801		78.649	193397	58505.8	0.283768	182786	58738.8	0.304197		78.585
	79.158	158737	68286.4	0.415856	177338	63004.3	0.343179		79.197	99609.8	39162.1	0.369052	97409.2	41025.3	0.399962		79.168	142062	53924.5	0.35947	137907	55431.6	0.384181		80.332	184534	60872	0.297467	153961	61781	0.402828		79.171	125235	50633.8	0.382626	145625	51847.1	0.34659		79.22	160293	56022.9	0.329942	176658	57573.5	0.307295		79.158
	79.73	157309	64487.7	0.394146	173313	64194.8	0.360411		79.77	99939.3	41095.8	0.388483	100272	39577.7	0.371668		79.739	131938	54514.9	0.394319	138840	56158.4	0.387152		80.904	138851	59480.7	0.426844	149986	59803.3	0.402235		79.746	206299	53764.3	0.24025	141543	53346.4	0.374737		79.793	182619	62673	0.325778	181689	58763	0.305453		79.73
	80.303	203914	61052.8	0.281883	164257	63686.3	0.377249		80.342	102637	40896.7	0.375485	104105	39563.1	0.357264		80.312	157673	62922.4	0.382488	140140	54696.6	0.37011		81.477	168401	57718.6	0.310756	154960	58670.6	0.369105		80.319	138686	51512.5	0.349348	145183	55323.2	0.378899		80.365	200013	63723.3	0.301404	181915	61235.4	0.318548		80.301
	80.876	149799	60986.4	0.390284	164003	64398.9	0.382786		80.914	105621	37576.3	0.330598	105293	40100.4	0.358264		80.882	140663	56050.4	0.379674	138124	54909	0.377827		82.05	130025	60405.2	0.481749	141369	58284.8	0.419892		80.892	116606	60382.3	0.505543	147393	56199.1	0.379143		80.937	172124	52890.1	0.286374	185268	59359.4	0.30063		80.873
	81.447	151529	63618.1	0.404078	166327	63365.4	0.370545		81.486	112715	39084.3	0.322702	108797	40236.8	0.347205		81.453	128363	46070.8	0.334599	142431	55983.1	0.373458		82.622	152991	54876.5	0.32871	142737	59649.1	0.42761		81.465	139091	60322.8	0.416727	129222	57746.1	0.435443		81.509	194527	70867.7	0.349242	180491	58672.9	0.306502		81.446
	82.02	157467	71849.4	0.443541	156222	65092.7	0.402389		82.058	105550	41848.7	0.37405	107521	40440.9	0.354835		82.025	131983	54986.3	0.398053	141616	55337.3	0.371123		83.196	116578	58942.9	0.551402	135723	59143.8	0.446473		82.037	136281	55013.8	0.383846	128395	57440.8	0.435313		82.082	177055	46642.9	0.240352	178535	55092.9	0.289852		82.018
	82.594	168927	59320.5	0.332939	158479	64273	0.391155		82.63	117461	41777.8	0.33319	110656	41255.6	0.352899		82.596	153474	59885.7	0.372478	139115	55702.6	0.382303		83.769	145691	66302.4	0.465432	138229	58149.3	0.424003		82.609	115448	61499	0.521751	135930	54622.9	0.389241		82.654	158735	59240.4	0.355136	174630	58928.7	0.324744		82.59
	83.165	153387	69689.2	0.441102	161822	64671.7	0.38515		83.202	96255	41917.4	0.413635	107383	41537	0.367819		83.168	153597	59693.5	0.370812	139997	57642.7	0.395764		84.34	133331	55192.3	0.405073	141164	59781.4	0.429425		83.181	134549	49986.2	0.348696	132169	53783.1	0.395864		83.226	190232	45823.6	0.218158	176124	58351.6	0.319002		83.161
	83.738	161085	56887.9	0.334117	165174	62617.6	0.36363		83.774	121299	41649.6	0.320916	108098	40138.8	0.351559		83.739	128160	57876.5	0.435575	142883	59708.1	0.402515		84.913	142554	55432.5	0.3694	143970	58904	0.401245		83.752	154281	46292.7	0.275187	132665	52010.9	0.380572		83.799	152602	72069.1	0.460832	171502	69010	0.401121		83.734
	84.311	168243	65611.3	0.374052	167385	61644.6	0.353594		84.346	96348.8	40491.7	0.397302	107136	41045.9	0.363143		84.312	132773	55771.2	0.401904	140693	58534.2	0.3998		85.485	167664	63036.8	0.355821	139348	59967.2	0.442442		84.325	120285	56123.6	0.449842	134259	52052.6	0.37358		84.371	201997	67982	0.320533	166764	69570.6	0.419151		84.308
	84.882	174227	61579.1	0.335942	171712	59970.4	0.331922		84.918	109125	34857.7	0.292753	111488	41715.1	0.352984		84.885	146409	65313.8	0.431806	139188	57686.6	0.397662		86.058	130608	54556.1	0.4105	142056	61436.3	0.44608		84.897	138759	46153.1	0.307385	133521	51776.6	0.373424		84.943	153943	99934.7	0.650949	163249	73645.8	0.449032		84.879
	85.454	179982	54455.4	0.282756	174019	59310.4	0.323141		85.49	112654	46313.3	0.391109	106856	43192	0.38539		85.458	142524	54016	0.358904	139473	58108.6	0.400164		86.632	122585	71618.3	0.671418	142446	61629	0.446567		85.469	123418	61707.3	0.486788	123643	53223.3	0.417518		85.514	135045	62043.7	0.445282	160533	71634.7	0.443118		85.452
	86.026	175023	61318.3	0.332746	171193	57578.1	0.318466		86.063	118015	45263	0.362838	109415	44524.7	0.388476		86.031	146075	55455.4	0.36012	146573	59504.5	0.390922		87.205	146872	62538	0.423263	133219	60862	0.479262		86.043	130860	48606.3	0.347919	123857	53130.4	0.415812		86.086	172659	66199.4	0.367564	157140	73025.2	0.457326		86.025
	86.599	172618	53588.1	0.290212	171376	56697.1	0.31277		86.636	98136	49034.2	0.482949	110479	47506	0.413249		86.603	129585	59986.4	0.448085	146531	58007.4	0.380019		87.777	144503	56395.9	0.371833	109772	51337.2	0.476039		86.616	104891	53526.3	0.495656	120515	56003.7	0.450756		86.657	139020	62013.9	0.431265	156237	65928.9	0.410437		86.597
	87.171	154112	56949.7	0.350676	169393	59119.6	0.33137		87.209	109143	47155.5	0.412728	110238	46833.7	0.407732		87.176	168270	62750.8	0.355697	146181	56913.6	0.372582		88.349	121528	59201.5	0.519297	87784.1	38481.4	0.416302		87.189	121356	55659.1	0.44131	127476	53288.3	0.409456		87.23	185033	74934.1	0.391569	163008	68696	0.40887		87.169
	87.744	175142	57174	0.307458	165574	59284.3	0.341187		87.782	114448	49764.2	0.416621	109001	46211.3	0.40608		87.747	146199	57828.5	0.377288	143314	57209.2	0.383544		88.921	13369.8	6932.57	0.394385	60939.4	27441.6	0.406196		87.76	122052	60519.6	0.482106	132849	54279.6	0.403494		87.803	149428	64453.3	0.416503	165854	66756.4	0.391931		87.743
	88.315	170069	66567.8	0.375757	160434	60439.1	0.360472		88.354	111448	42951.7	0.363523	107342	43487.6	0.382962		88.32	140775	48546.8	0.321719	147171	56741.9	0.367669		89.494	12648.1	7339.1	0.372733	34568.4	17524.1	0.409703		88.334	158220	48130.3	0.280288	135536	53885.6	0.387496		88.376	168902	75879.2	0.437446	170351	66775.1	0.379203		88.315
	88.888	155927	62142.1	0.381831	168019	60505	0.346246		88.926	111832	42150.8	0.354577	108756	41611.6	0.360506		88.892	131739	56933.7	0.414929	139653	55811.5	0.382184		90.067	12648.1	7339.1	0.372733	12792.5	7045.43	0.383716		88.906	157726	53562.9	0.318111	135023	53826.6	0.389041		88.948	186889	56501.2	0.282872	166201	62822.6	0.364055		88.887
	89.459	146917	59361.7	0.386638	161185	62243.7	0.375497		89.499	89840.6	35416.1	0.367359	103186	38670.1	0.352733		89.464	148869	57650	0.368712	135071	56579.5	0.404334		90.638	12648.1	6808.19	0.389365	12329.6	7020.55	0.379012		89.478	118329	51556	0.415665	138486	51820.6	0.360535		89.522	161504	62107.7	0.367623	185156	59567.6	0.316321		89.459
	90.03	192040	57279.3	0.279545	157784	62257.4	0.384506		90.07	116212	37775.4	0.300449	100565	39701.3	0.374381		90.038	130684	58098.5	0.42827	109516	48344	0.398601		91.212	12648.1	6808.19	0.389365	12329.6	7020.55	0.379012		90.049	118791	55363.9	0.449034	127742	55448.6	0.431114		90.094	164284	55171.7	0.315832	186126	56709.5	0.2962		90.03
	90.603	140970	65867.6	0.453712	155077	60880.3	0.381916		90.642	86600.3	35056.8	0.377759	96857.3	38891.2	0.380207		90.611	123288	61668.4	0.488041	85579.7	38328.3	0.342256		91.784	11055.4	6808.19	0.370861	12435.8	7126.74	0.37689		90.623	139364	50489.6	0.339579	98726.7	46256.9	0.448484		90.666	244203	48178.4	0.177831	196061	55531.4	0.278547		90.603
	91.174	153064	66636.5	0.420803	158679	62210.7	0.381516		91.214	98339.7	48107.4	0.471764	98197.4	40224.9	0.389571		91.183	13001.4	7369.65	0.293054	58295.8	28163.7	0.286665		92.355	12648.1	7339.1	0.372733	12223.4	7286.01	0.369554		91.194	104502	66270.3	0.63318	77484.4	37519.7	0.503396		91.239	173749	61588.3	0.336843	195137	53547.8	0.267308		91.175
	91.747	142393	55256.3	0.368883	123106	52311.6	0.39158		91.785	93293.8	38100.3	0.383705	98102.6	40234.9	0.389924		91.755	12056.3	6854.76	0.133204	34698	18017.9	0.268072		92.928	13179	7870.01	0.362125	12011.1	7286.01	0.367047		91.765	12648.1	7604.55	0.404962	56043.5	27914.7	0.523114		91.812	236567	50610.9	0.194608	194757	53357.4	0.266844		91.747
	92.32	164927	66014	0.384636	97711.3	40658.3	0.361044		92.358	96541	42084.4	0.414177	98667.9	40846.4	0.394734		92.328	12449.9	6827.3	0.0907536	12455.8	7170.1	0.272869		93.501	11586.3	7604.55	0.352686	12117.2	7392.19	0.365022		92.338	12117.2	7870.01	0.690224	30488.1	19284.6	0.564724		92.384	156883	52189.9	0.311426	180303	56339.2	0.301265		92.319
	92.892	14175.3	7783.85	0.329868	69733.6	28802.2	0.33723		92.929	115738	37825.7	0.302216	97900.8	39261.5	0.380807		92.9	12694.7	7369.65	0.335306	12344.1	7194.36	0.303258		94.074	11586.3	6808.19	0.376831	11798.7	7392.19	0.361479		92.91	11586.3	7339.1	0.547627	12011	7392.19	0.450045		92.956	162385	54219.7	0.313512	177526	55437.6	0.301491		92.892
	93.463	13996.8	7600.77	0.30103	43996.9	19112.5	0.288521		93.503	89426.5	38114.1	0.401806	87717.8	34171	0.347658		93.472	12076.9	7429.15	0.512028	12356.3	7291.23	0.36473		94.646	11586.3	7339.1	0.360734	11480.1	7179.83	0.36442		93.484	11586.3	7339.1	0.547627	12011	7339.1	0.426077		93.529	171929	63087.2	0.349934	159438	60336.1	0.363618		93.465
	94.035	13175.3	7355.92	0.301733	13753.5	7483.75	0.289491		94.076	94504.4	40182.8	0.402129	70089.8	26903.4	0.367205		94.045	12443	7490.93	0.444998	12206.2	7432.19	0.501364		95.218	11055.4	7339.1	0.35502	11374	7126.74	0.364887		94.057	12117.2	6808.19	0.0597832	11904.9	7232.92	0.397558		94.101	159863	57080.2	0.337977	162334	60733.8	0.360481		94.036
	94.608	13710	6808.19	0.125337	13448	7447.89	0.31143		94.649	42378.8	12648.1	0.217963	48516.1	20381.4	0.365382		94.618	12117.2	7339.1	0.440564	12084.1	7447.82	0.542878		95.791	11586.3	6808.19	0.376831	11374	7232.92	0.361668		94.629	12648.1	7339.1	0.285126	11904.9	7232.92	0.397558		94.673	146128	75103.5	0.505241	153809	70076.8	0.470576		94.607
	95.18	13710	7870.01	0.389489	13284.5	7395.55	0.310542		95.221	8400.9	5746.38	0.51191	32204.8	13907.8	0.433297		95.19	11699.3	7532.12	0.773923	12086.5	7454.05	0.553162		96.364	11055.4	7339.1	0.35502	11480.1	7179.83	0.364484		95.201	11586.3	7339.1	0.547627	11904.9	7232.92	0.397558		95.247	171364	54178.5	0.295742	145885	69828.3	0.491319		95.178
	95.752	12648.1	7604.55	0.439563	13072.9	7392.19	0.335463		95.794	7870.01	5215.47	0.293103	14877.9	6914.37	0.411492										96.935	11586.3	7339.1	0.360734	11480.1	7179.83	0.364484		95.773	11586.3	7339.1	0.547627	11586.3	7232.92	0.605601		95.82	119761	100935	0.863984	151704	73115.3	0.498723		95.751
	96.324	13179	7339.1	0.296585	12860.5	7498.37	0.38036		96.366	7870.01	5746.38	0.741379	7870	5534.01	0.636649										97.506	12117.2	7073.64	0.374816	11402	6982.27	0.369522		96.345	11586.3	7339.1	0.547627	11480.1	7232.92	0.623577		96.392	132311	61844.6	0.453652	144970	70552.2	0.506963		96.324
	96.896	12117.2	7339.1	0.426342	12754.3	7392.19	0.361779		96.937	7870.01	5215.47	0.293103	7763.82	5534.01	0.682543										98.079	11055.4	7339.1	0.35502	11488.7	6893.06	0.373147		96.917	10524.5	6808.19	1.1	11480.1	7126.74	0.531512		96.964	188957	73515.3	0.374996	113546	61396.7	0.54512		96.897
	97.468	12648.1	7339.1	0.349819	12542	7445.28	0.439011		97.511	7339.1	5746.38	1.34375	7763.82	5640.2	0.772198										98.652	11195.8	5820.41	0.402019	11456.2	6744.39	0.377285		97.489	12117.2	7339.1	0.375004	11299.5	7052.29	0.629304		97.537	112458	62287.7	0.546441	92335.4	42889.9	0.486357		97.469
	98.041	13179	7339.1	0.296585	12329.6	7445.28	0.464962		98.084	7870.01	5746.38	0.741379	7763.82	5427.83	0.592888																		98.063	11586.3	6808.19	0.0873028	11227.8	6980.59	0.649723		98.109	14240.9	8400.9	0.486524	68721.4	32201.1	0.492932		98.044
	98.614	11586.3	7870.01	0.825721	12223.4	7339.1	0.432837		98.657	7870.01	5746.38	0.741379	7763.82	5480.92	0.637716																		98.637	10683.2	6966.89	1.03659	11462.3	7038.06	0.499631		98.682	13710	8400.9	0.570173	33672	19072.1	0.497582		98.616
	99.186	12117.2	7339.1	0.426342	12223.4	7339.1	0.432837		99.229	7870.01	4684.56	-0.155172	7763.82	5321.65	0.393966																										99.254	14240.9	8400.9	0.486524	13710	8294.72	0.56209		99.188
	99.759	11586.3	6808.19	0.265717	12011	7339.1	0.458788		99.8	7870.01	5480.92	0.517241	7657.64	5215.47	0.35194																										99.826	13710	7870.01	0.398248	13603.8	8188.54	0.544435		99.76
	100.33	12648.1	7339.1	0.349819	11904.9	7232.92	0.445231		100.373	7339.1	4950.02	0.125	7657.64	5003.11	0.172629																										100.398	12648.1	8400.9	0.868982	13603.8	7976.18	0.475664		100.332
	100.901	12117.2	7339.1	0.426342	11798.7	7126.74	0.413106		100.945	7339.1	5215.47	0.53125	7551.46	5109.29	0.309914																										100.97	13710	7870.01	0.398248	13391.4	7870	0.474546		100.905
	101.475	11055.4	7339.1	0.757937	11798.7	7126.74	0.413106		101.517	7870.01	4684.56	-0.155172	7445.28	5056.2	0.312716																										101.543	13710	7339.1	0.226317	13391.4	7763.82	0.44016		101.477
	102.046	11586.3	6808.19	0.265717	11692.5	7020.55	0.384661		102.087	7339.1	5215.47	0.53125	7551.46	5215.47	0.435991																										102.115	13179	7870.01	0.480935	13391.4	7657.64	0.387755
	102.619	11586.3	6808.19	0.265717	11586.3	7126.74	0.464536		102.659	7339.1	5215.47	0.53125	7551.46	5109.29	0.273491																										102.687	13710	7339.1	0.226317	13391.4	7657.64	0.387755
	103.192	12117.2	6808.19	0.207591	11586.3	7020.55	0.386759		103.232	7870.01	5746.38	0.741379	7558.03	5167.12	0.321841																										103.259	12648.1	7870.01	0.606956	13285.2	7657.64	0.397153
	103.764	11586.3	7870.01	0.825721	11692.5	7020.55	0.375133		103.804	7339.1	4684.56	-0.28125	7612.76	5155.03	0.269488																										103.831	13710	7870.01	0.398248	13285.2	7710.73	0.417915
	104.336	11055.4	6808.19	0.369048	11692.5	7126.74	0.431134		104.376	7902.84	4973.71	0.086574	7703.98	5134.88	0.182234																										104.403	13179	7339.1	0.273307	13179	7710.73	0.427313
	104.909	12117.2	6808.19	0.207591	11586.3	7232.92	0.49876																																		104.975	13179	8135.45	0.584746	13179	7710.73	0.427313
	105.482	11586.3	7339.1	0.545719	11692.5	6914.37	0.331383																																		105.547	13179	7339.1	0.273307	12860.5	7498.37	0.370127
	106.052	11586.3	7339.1	0.545719	11692.5	7020.55	0.409161																																		106.12	12648.1	7870.01	0.606956	12648.1	7551.46	0.444453
	106.625	12117.2	6277.28	-0.0111608	11586.3	7020.55	0.420786																																		106.692	12117.2	6808.19	0.11232	12329.6	7286.01	0.362335
	107.196	11055.4	7339.1	0.757937	11567.3	6930.55	0.376583																																		107.264	12117.2	7604.55	0.644934	12117.2	7392.19	0.472169
	107.769	11586.3	6808.19	0.265717	11562.5	6828.42	0.334298																																		107.837	11586.3	6808.19	0.17416	11798.7	7286.01	0.673277
	108.342	11491	6889.09	0.324702	11377.6	7012.13	0.449452																																		108.409	12117.2	7870.01	0.822472	11798.7	7498.37	0.815307
																																									108.981	11055.4	7339.1	1.6125	11692.5	7339.1	0.721152
																																									109.552	12117.2	7870.01	0.822472	11798.7	7445.28	0.779799
																																									110.125	11586.3	6808.19	0.17416	11798.7	7232.92	0.637769
																																									110.699	12117.2	7339.1	0.467396	12005.7	7232.62	0.410243
																																									111.271	12117.2	6808.19	0.11232	11977.8	7073.27	3.1444
																																									111.844	12090.6	7337.61	0.474865	12108.3	7161.63	2.86054
[truncated: 117 more columns]

## Sheet: Ni chroms
	1114																1115																1116																1117
	Raw							Rolled									Raw							Rolled									Raw							Rolled									Raw
Average	328078	119779	8515.32	17540				326888	119453	8509.42	17525.4					Average	308647	113547	8245.95	17031.5				307857	112954	8231.23	16979.5					Average	313598	114921	8282.69	16903.9				313738	114892	8282.26	16895.8					Average	310835
Stdev	47037.1	13855.9	601.001	1614.83				30690.7	7761.73	323.453	1161.08					Stdev	39698.8	14038.6	581.689	1639.02				25517.6	8571.11	383.805	946.1					Stdev	50965.6	14128.3	663.61	1806.09				27583.7	7909.11	381.024	945.384					Stdev	43115.8
RSD	0.143371	0.115679	0.0705788	0.0920657				0.0938878	0.0649773	0.0380112	0.0662512					RSD	0.128622	0.123638	0.0705425	0.0962344				0.0828878	0.0758813	0.0466278	0.05572					RSD	0.162519	0.12294	0.0801201	0.106845				0.0879193	0.0688393	0.0460049	0.0559539					RSD	0.13871
Bgnd	4510.13	3812.37	3584.84	3562.09				4497.69	3801.15	3620.64	3533.57					Bgnd	4563.22	3903.39	3600.01	3524.17				4559.27	3926.44	3597.28	3505.96					Bgnd	4559.21	3858.72	3600.64	3526.91				4555.92	3871.88	3622.76	3530.88					Bgnd	4761.86
Stdev	308.374	277.451	288.951	241.631				99.4631	86.5341	102.214	60.7651					Stdev	216.826	272.715	244.07	232.896				82.3594	146.617	166.567	108.371					Stdev	257.642	267.552	204.392	202.191				103.133	130.71	112.372	88.2746					Stdev	292.018
RSD	0.0683737	0.0727765	0.0806036	0.0678342				0.0221143	0.0227652	0.0282309	0.0171965					RSD	0.0475161	0.0698663	0.067797	0.0660855				0.0180642	0.0373409	0.0463037	0.0309105					RSD	0.0565103	0.0693369	0.0567654	0.0573282				0.0226371	0.0337589	0.0310183	0.0250008					RSD	0.0613242
Bgnd subtracted avg	323568	115967	4930.48	13977.9	0.363343	0.0154343	0.0438035	322390	115652	4888.77	13991.9	0.360292	0.0152395	0.0435614		Bgnd subtracted avg	304084	109643	4645.94	13507.4	0.365273	0.015469	0.0450837	303298	109028	4633.95	13473.6	0.360351	0.0153278	0.0445739		Bgnd subtracted avg	309039	111062	4682.04	13377	0.367382	0.0154483	0.0443114	309182	111021	4659.49	13364.9	0.36068	0.0151242	0.0434384		Bgnd subtracted avg	306073
Bgnd subtracted stdev	51395.8	15848.9	528.236	1598.47	0.0539619	0.00219878	0.00645124	31096.8	7962.61	231.474	957.695	0.0238146	0.00109132	0.00320731		Bgnd subtracted stdev	41695.4	15570.7	454.558	1576.86	0.0576792	0.00235525	0.00761908	25729.8	9220.63	304.51	858.529	0.0200358	0.000933411	0.0026167		Bgnd subtracted stdev	53174.3	15675.8	459.736	1622	0.0679441	0.00287591	0.00886571	28069.7	8512.1	258.532	819.07	0.0278376	0.00120858	0.00373675		Bgnd subtracted stdev	46419.3
Bgnd subtracted RSD	0.158841	0.136668	0.107137	0.114357	0.148515	0.14246	0.147277	0.096457	0.0688499	0.047348	0.0684466	0.0660982	0.0716112	0.0736274		Bgnd subtracted RSD	0.137118	0.142012	0.09784	0.116741	0.157907	0.152256	0.168999	0.0848334	0.0845714	0.0657129	0.0637195	0.0556006	0.0608967	0.0587047		Bgnd subtracted RSD	0.172063	0.141144	0.0981914	0.121253	0.184942	0.186163	0.200078	0.0907868	0.0766714	0.055485	0.0612852	0.0771808	0.0799103	0.086024		Bgnd subtracted RSD	0.151661
Std err mean	4834.91	1490.94	49.6922	150.372	0.00507631	0.000206843	0.000606882	2925.34	749.06	21.7752	90.0924	0.00224029	0.000102663	0.000301719		Std err mean	4370.87	1632.25	47.6507	165.3	0.00604642	0.000246897	0.000798697	2697.22	966.584	31.9213	89.9983	0.00210032	9.7848e-05	0.000274304		Std err mean	4066.34	1198.76	35.1569	124.037	0.00519582	0.000219927	0.000677978	2146.54	650.936	19.7704	62.6359	0.00212879	9.24224e-05	0.000285756		Std err mean	5126.15
RSE	0.0149425	0.0128566	0.0100786	0.0107578	0.0139711	0.0134015	0.0138547	0.00907391	0.00647685	0.00445413	0.00643892	0.006218	0.00673662	0.00692629		RSE	0.0143739	0.0148869	0.0102564	0.0122377	0.0165531	0.0159607	0.0177159	0.00889295	0.00886549	0.00688858	0.00667962	0.00582853	0.00638371	0.00615393		RSE	0.013158	0.0107936	0.00750888	0.00927244	0.0141428	0.0142363	0.0153003	0.00694264	0.00586321	0.00424304	0.0046866	0.00590217	0.0061109	0.00657842		RSE	0.0167481
	Uncertainty ‰				27.9423	26.803	27.7093					12.436	13.4732	13.8526			Uncertainty ‰				33.1063	31.9215	35.4318					11.6571	12.7674	12.3079			Uncertainty ‰				28.2857	28.4725	30.6006					11.8043	12.2218	13.1568			Uncertainty ‰
Time (s)	58Ni	60Ni	61Ni	62Ni	60/58	61/58	62/58	58Ni	60Ni	61Ni	62Ni	60/58	61/58	62/58		Time (s)	58Ni	60Ni	61Ni	62Ni	60/58	61/58	62/58	58Ni	60Ni	61Ni	62Ni	60/58	61/58	62/58		Time (s)	58Ni	60Ni	61Ni	62Ni	60/58	61/58	62/58	58Ni	60Ni	61Ni	62Ni	60/58	61/58	62/58		Time (s)	58Ni
2.6	4684.56	4153.67	3622.76	3622.76	1.95658	0.217398	0.347836	4684.56	3799.73	3622.76	3976.7	-0.00757599	0.011364	2.37129		0.988	4684.56	3622.76	3622.76	3622.76	-2.31257	0.187506	0.812525	4596.08	3799.73	3622.76	3622.76	-3.44241	0.692329	3.17317		0.967	4684.56	4153.67	3622.76	3622.76	2.35302	0.176477	0.764732	4684.56	3976.7	3445.8	3622.76	0.81484	-1.3757	0.714308		1.007	4684.56
3.396	4684.56	3622.76	3622.76	4153.67	-1.08699	0.217398	3.3914	4618.2	3888.22	3622.76	3888.22	0.72249	0.0176217	2.94282		1.784	4684.56	4153.67	3622.76	3622.76	2.06257	0.187506	0.812525	4618.2	3755.49	3622.76	3622.76	-2.90098	0.432446	1.98204		1.763	4684.56	4153.67	3622.76	3622.76	2.35302	0.176477	0.764732	4551.84	4020.94	3490.04	3622.76	-36.5011	32.501	-22.5007		1.803	4684.56
4.193	4684.56	3622.76	3622.76	4153.67	-1.08699	0.217398	3.3914	4419.11	3835.13	3516.58	3835.13	-0.432427	1.32431	-3.83779		2.581	4419.12	3622.76	3622.76	3622.76	1.94743	-0.1579	-0.684232	4631.47	3728.95	3622.76	3622.76	-2.73537	0.352952	1.6177		2.559	4684.56	3622.76	3091.86	3622.76	-1.88242	-4.05896	0.764732	4578.38	3941.31	3516.58	3622.76	3.091	-4.72742	4.09104		2.6	5215.47
4.99	4419.12	4153.67	3622.76	3622.76	-3.75013	-0.416681	-0.666689	4312.94	3728.95	3516.58	3835.13	0.39081	0.563226	-1.6322		3.376	4684.56	3622.76	3622.76	3622.76	-2.31257	0.187506	0.812525	4525.3	3728.95	3622.76	3622.76	5.81267	-0.750023	-3.43761		3.357	4153.67	4153.67	3622.76	3622.76	-0.727294	-0.0545471	-0.236371	4525.3	3835.13	3516.58	3622.76	1.20004	3.46677	-3.00009		3.396	5215.47
5.787	3622.76	3622.76	3091.86	3622.76	0.213678	0.555563	-0.0683769	4259.85	3835.13	3410.4	3728.95	-0.14286	0.883943	-0.821442		4.172	4684.56	3622.76	3622.76	3622.76	-2.31257	0.187506	0.812525	4419.12	3728.95	3622.76	3622.76	1.40913	-0.181824	-0.833359		4.153	4684.56	3622.76	3622.76	3622.76	-1.88242	0.176477	0.764732	4525.3	3728.95	3516.58	3622.76	4.66681	3.46677	-3.00009		4.192	5215.47
6.583	4153.67	3622.76	3622.76	3622.76	0.531932	-0.106386	-0.170218	4259.85	3835.13	3516.58	3516.58	-0.14286	0.437507	0.0714298		4.968	4153.67	3622.76	3622.76	3622.76	0.685206	-0.0555573	-0.240748	4472.21	3728.95	3622.76	3622.76	2.26836	-0.292692	-1.3415		4.948	4419.12	3622.76	3622.76	3622.76	1.68426	-0.157899	-0.684229	4419.12	3835.13	3622.76	3622.76	0.268665	6.64804e-15	-0.671663		4.989	4684.56
7.38	4419.12	4153.67	3091.86	3622.76	-3.75013	5.41685	-0.666689	4366.03	3728.95	3516.58	3516.58	0.548397	0.790337	0.129035		5.763	4153.67	4153.67	3622.76	3622.76	-0.611131	-0.0555573	-0.240748	4472.21	3835.13	3728.95	3622.76	1.04881	-1.51224	-1.3415		5.746	4684.56	3622.76	3622.76	3622.76	-1.88242	0.176477	0.764732	4525.3	3835.13	3622.76	3622.76	1.20004	2.96946e-14	-3.00009		5.784	4153.67
8.176	4684.56	3622.76	4153.67	3091.86	-1.08699	3.26097	-2.69573	4472.21	3728.95	3622.76	3516.58	2.8336	-0.083341	0.666728		6.56	4684.56	3622.76	3622.76	3622.76	-2.31257	0.187506	0.812525	4366.03	3941.31	3728.95	3622.76	-0.0769271	-0.68134	-0.604414		6.543	4153.67	4153.67	3622.76	3622.76	-0.727294	-0.0545471	-0.236371	4419.12	3835.13	3622.76	3622.76	0.268665	6.64804e-15	-0.671663		6.58	5215.47
8.972	4950.02	3622.76	3622.76	3622.76	-0.43104	0.0862079	0.137933	4578.39	3782.04	3622.76	3516.58	-0.236845	0.0263161	-0.210529		7.356	4684.56	4153.67	4153.67	3622.76	2.06257	4.56264	0.812525	4419.12	4047.49	3835.13	3622.76	-0.863665	-1.69702	-0.833359		7.341	4684.56	4153.67	3622.76	3622.76	2.35302	0.176477	0.764732	4472.21	3941.31	3622.76	3622.76	-0.829294	1.08639e-14	-1.09759		7.377	5215.47
9.769	4153.67	3622.76	3622.76	3622.76	0.531932	-0.106386	-0.170218	4631.47	3675.86	3675.86	3516.58	-0.936526	0.412706	-0.126987		8.152	4153.67	4153.67	3622.76	3622.76	-0.611131	-0.0555573	-0.240748	4525.3	4100.58	3835.13	3622.76	-5.12512	-7.00022	-3.43761		8.137	4153.67	3622.76	3622.76	3622.76	0.581835	-0.0545471	-0.236371	4472.21	3941.31	3622.76	3516.58	-0.829294	1.08639e-14	0.170737		8.173	5215.47
10.566	4684.56	3888.22	3622.76	3622.76	0.434795	0.217398	0.347836	4631.47	3675.86	3569.67	3622.76	-0.936526	-0.38096	0.666679		8.948	4419.12	4153.67	4153.67	3622.76	-1.7369	-3.84222	-0.684232	4525.3	4206.76	3835.13	3622.76	-8.25022	-7.00022	-3.43761		8.933	4684.56	4153.67	3622.76	3622.76	2.35302	0.176477	0.764732	4578.38	3941.31	3728.95	3516.58	3.091	4.72742	-0.636383		8.969	4684.56
11.362	4684.56	3622.76	3357.31	3622.76	-1.08699	-1.30439	0.347836	4472.21	3782.04	3569.67	3622.76	0.750021	2.00006	-3.5001		9.745	4684.56	4419.12	3622.76	3622.76	4.25007	0.187506	0.812525	4419.12	4206.76	3728.95	3622.76	-2.00005	-0.939423	-0.833359		9.729	4684.56	3622.76	3622.76	3091.86	-1.88242	0.176477	-3.47071	4578.38	3941.31	3835.13	3516.58	3.091	9.45484	-0.636383		9.766	4950.02
12.159	4684.56	3622.76	3622.76	3622.76	-1.08699	0.217398	0.347836	4578.38	3782.04	3675.86	3516.58	-0.23685	0.684232	-0.210533		10.542	4684.56	4153.67	3622.76	3622.76	2.06257	0.187506	0.812525	4525.3	4206.76	3728.95	3622.76	-8.25022	-3.87512	-3.43761		10.525	4684.56	4153.67	4153.67	3622.76	2.35302	4.41192	0.764732	4684.56	3941.31	3835.13	3516.58	0.539699	1.65084	-0.111115		10.562	4684.56
12.954	4153.67	4153.67	3622.76	3622.76	-0.957477	-0.106386	-0.170218	4578.38	3728.95	3675.86	3516.58	-0.894765	0.684232	-0.210533		11.339	4153.67	4153.67	3622.76	3622.76	-0.611131	-0.0555573	-0.240748	4578.38	4100.58	3622.76	3516.58	9.11132	1.33337	0.555573		11.32	4684.56	4153.67	4153.67	3622.76	2.35302	4.41192	0.764732	4684.56	3941.31	3835.13	3463.49	0.539699	1.65084	-0.523826		11.359	5215.47
13.751	4684.56	3622.76	4153.67	3091.86	-1.08699	3.26097	-2.69573	4578.38	3728.95	3728.95	3463.49	-0.894765	1.34215	-0.868449		12.137	4684.56	4153.67	3622.76	3622.76	2.06257	0.187506	0.812525	4578.38	4047.49	3622.76	3410.4	6.33355	1.33337	-5.00015		12.118	4684.56	3622.76	3622.76	3622.76	-1.88242	0.176477	0.764732	4684.56	3941.31	3835.13	3463.49	0.539699	1.65084	-0.523826		12.156	4684.56
14.548	4684.56	3622.76	3622.76	3622.76	-1.08699	0.217398	0.347836	4578.38	3835.13	3728.95	3410.4	0.421066	1.34215	-1.52636		12.934	4684.56	3622.76	3622.76	3091.86	-2.31257	0.187506	-3.56261	4578.38	3994.4	3728.95	3410.4	3.55568	6.8891	-5.00015		12.913	4684.56	4153.67	3622.76	3357.31	2.35302	0.176477	-1.35299	4684.56	3941.31	3622.76	3410.4	0.539699	-7.07014e-15	-0.936537		12.952	4684.56
15.345	4684.56	3622.76	3622.76	3357.31	-1.08699	0.217398	-1.17395	4684.56	3728.95	3835.13	3410.4	-0.386376	1.14776	-0.659111		13.731	4684.56	4153.67	3622.76	3091.86	2.06257	0.187506	-3.56261	4578.38	3888.22	3728.95	3410.4	-2.00004	6.8891	-5.00015		13.711	4684.56	3622.76	3622.76	3091.86	-1.88242	0.176477	-3.47071	4684.56	3835.13	3516.58	3410.4	-0.285723	-0.825422	-0.936537		13.749	4684.56
16.139	4684.56	4153.67	3622.76	3357.31	1.95658	0.217398	-1.17395	4578.38	3835.13	3728.95	3516.58	0.421066	1.34215	-0.210533		14.526	4684.56	3888.22	4153.67	3622.76	-0.125002	4.56264	0.812525	4578.38	3835.13	3728.95	3357.31	-4.77791	6.8891	-7.77802		14.507	4684.56	4153.67	3091.86	3357.31	2.35302	-4.05896	-1.35299	4684.56	3941.31	3516.58	3410.4	0.539699	-0.825422	-0.936537		14.545	4684.56
16.936	4684.56	3622.76	4153.67	3622.76	-1.08699	3.26097	0.347836	4472.21	3835.13	3728.95	3516.58	-1.33337	-4.25012	0.666686		15.321	4153.67	3622.76	3622.76	3622.76	0.685206	-0.0555573	-0.240748	4578.38	3835.13	3622.76	3463.49	-4.77791	1.33337	-2.22229		15.305	4684.56	3622.76	3622.76	3622.76	-1.88242	0.176477	0.764732	4684.56	3835.13	3516.58	3463.49	-0.285723	-0.825422	-0.523826		15.342	4684.56
17.733	4153.67	4153.67	3622.76	3622.76	-0.957477	-0.106386	-0.170218	4525.3	3888.22	3728.95	3569.67	3.15376	3.92297	1.30766		16.117	4684.56	3888.22	3622.76	3357.31	-0.125002	0.187506	-1.37504	4578.38	3835.13	3622.76	3675.86	-4.77791	1.33337	8.88916		16.1	4684.56	4153.67	3622.76	3622.76	2.35302	0.176477	0.764732	4578.38	3941.31	3410.4	3516.58	3.091	-9.45484	-0.636383		16.139	4684.56
18.529	4153.67	3622.76	3622.76	3622.76	0.531932	-0.106386	-0.170218	4525.3	3782.04	3728.95	3622.76	-0.69229	3.92297	3.23068		16.913	4684.56	3622.76	3091.86	3622.76	-2.31257	-4.18763	0.812525	4578.38	3782.04	3410.4	3569.67	-7.55577	-9.77808	3.33344		16.898	4684.56	3622.76	3622.76	3622.76	-1.88242	0.176477	0.764732	4578.38	3941.31	3516.58	3569.67	3.091	-4.72742	1.72733		16.934	4153.67
19.325	4950.02	3888.22	3622.76	3622.76	0.172416	0.0862079	0.137933	4366.03	3888.22	3622.76	3622.76	-0.66131	-0.0161295	-0.67744		17.709	4684.56	4153.67	3622.76	4153.67	2.06257	0.187506	5.18766	4684.56	3888.22	3410.4	3463.49	-0.305092	-1.49157	-0.338994		17.694	4153.67	4153.67	3091.86	3357.31	-0.727294	1.25458	0.418194	4578.38	4047.49	3516.58	3463.49	7.81842	-4.72742	-3.00009		17.729	4684.56
20.12	4684.56	3622.76	3622.76	3622.76	-1.08699	0.217398	0.347836	4472.21	3782.04	3516.58	3516.58	0.750021	4.08345	0.666686		18.505	4684.56	3622.76	3091.86	3091.86	-2.31257	-4.18763	-3.56261	4578.38	3835.13	3304.22	3516.58	-4.77791	-15.3338	0.555573		18.491	4684.56	4153.67	3622.76	3622.76	2.35302	0.176477	0.764732	4578.38	4047.49	3516.58	3410.4	7.81842	-4.72742	-5.3638		18.525	5215.47
20.917	3888.22	4153.67	3622.76	3622.76	-0.54879	-0.0609767	-0.0975627	4472.21	3888.22	3622.76	3516.58	-3.41676	-0.0833357	0.666686		19.302	4684.56	4153.67	3622.76	3091.86	2.06257	0.187506	-3.56261	4578.38	3941.31	3410.4	3516.58	0.777819	-9.77808	0.555573		19.287	4684.56	4153.67	3622.76	3091.86	2.35302	0.176477	-3.47071	4578.38	4047.49	3516.58	3410.4	7.81842	-4.72742	-5.3638		19.322	4153.67
21.713	4684.56	3622.76	3091.86	3091.86	-1.08699	-2.82617	-2.69573	4419.12	3941.31	3516.58	3516.58	-1.7838	1.32434	0.216218		20.099	4153.67	3622.76	3091.86	3622.76	0.685206	1.24078	-0.240748	4578.38	3835.13	3304.22	3357.31	-4.77791	-15.3338	-7.77802		20.084	4684.56	4153.67	3622.76	3357.31	2.35302	0.176477	-1.35299	4578.38	3941.31	3622.76	3516.58	3.091	-4.04926e-14	-0.636383		20.12	4684.56
22.509	4153.67	4153.67	4153.67	3622.76	-0.957477	-1.59579	-0.170218	4419.12	4047.49	3516.58	3516.58	-3.13516	1.32434	0.216218		20.895	4684.56	4153.67	3622.76	3622.76	2.06257	0.187506	0.812525	4578.38	3835.13	3410.4	3357.31	-4.77791	-9.77808	-7.77802		20.88	4684.56	3622.76	3622.76	3622.76	-1.88242	0.176477	0.764732	4578.38	3835.13	3622.76	3516.58	-1.63641	-4.04926e-14	-0.636383		20.916	4684.56
23.305	4684.56	4153.67	3091.86	3622.76	1.95658	-2.82617	0.347836	4472.21	3835.13	3516.58	3516.58	-1.33337	4.08345	0.666686		21.692	4684.56	3622.76	3091.86	3357.31	-2.31257	-4.18763	-1.37504	4578.38	3835.13	3410.4	3463.49	-4.77791	-9.77808	-2.22229		21.677	4153.67	3622.76	3622.76	3888.22	0.581835	-0.0545471	-0.890936	4472.21	3728.95	3622.76	3622.76	1.70737	1.08639e-14	-1.09759		21.712	4684.56
24.1	4684.56	4153.67	3622.76	3622.76	1.95658	0.217398	0.347836	4366.03	3835.13	3622.76	3622.76	-0.258072	-0.0161295	-0.67744		22.489	4684.56	3622.76	3622.76	3091.86	-2.31257	0.187506	-3.56261	4684.56	3835.13	3516.58	3410.4	-0.728833	-0.644088	-0.762735		22.473	4684.56	3622.76	3622.76	3622.76	-1.88242	0.176477	0.764732	4472.21	3622.76	3622.76	3675.86	2.9757	1.08639e-14	-1.73176		22.508	4684.56
24.898	4153.67	3091.86	3622.76	3622.76	2.02134	-0.106386	-0.170218	4472.21	3728.95	3410.4	3622.76	2.83341	8.25023	-3.5001		23.287	4684.56	4153.67	3622.76	3622.76	2.06257	0.187506	0.812525	4684.56	3728.95	3463.49	3410.4	-1.57632	-1.06783	-0.762735		23.268	4153.67	3622.76	3622.76	3622.76	0.581835	-0.0545471	-0.236371	4366.03	3622.76	3622.76	3675.86	1.31187	4.78945e-15	-0.763464		23.304	4684.56
25.693	4153.67	3622.76	3622.76	3622.76	0.531932	-0.106386	-0.170218	4472.21	3728.95	3516.58	3516.58	2.83341	4.08345	0.666686		24.084	4684.56	3622.76	3622.76	3357.31	-2.31257	0.187506	-1.37504	4684.56	3835.13	3569.67	3357.31	-0.728833	-0.220346	-1.18648		24.064	4684.56	3622.76	3622.76	3622.76	-1.88242	0.176477	0.764732	4472.21	3622.76	3622.76	3622.76	2.9757	1.08639e-14	-1.09759		24.1	4684.56
26.49	4684.56	3622.76	3091.86	3622.76	-1.08699	-2.82617	0.347836	4472.21	3622.76	3516.58	3516.58	7.0002	4.08345	0.666686		24.88	4684.56	3622.76	3357.31	3622.76	-2.31257	-2.00006	0.812525	4578.38	3941.31	3569.67	3463.49	0.777819	-1.44449	-2.22229		24.862	4153.67	3622.76	3622.76	3622.76	0.581835	-0.0545471	-0.236371	4366.03	3622.76	3622.76	3622.76	1.31187	4.78945e-15	-0.483886		24.898	4684.56
27.286	4684.56	4153.67	3622.76	3091.86	1.95658	0.217398	-2.69573	4578.38	3835.13	3410.4	3516.58	0.421066	-2.60535	-0.210533		25.676	4684.56	4153.67	3622.76	3091.86	2.06257	0.187506	-3.56261	4578.38	3835.13	3569.67	3463.49	-4.77791	-1.44449	-2.22229		25.658	4684.56	3622.76	3622.76	3622.76	-1.88242	0.176477	0.764732	4366.03	3622.76	3622.76	3516.58	1.31187	4.78945e-15	0.0752711		25.695	4153.67
28.083	4684.56	3622.76	3622.76	3622.76	-1.08699	0.217398	0.347836	4684.56	3888.22	3410.4	3410.4	0.465924	-1.12504	-0.659111		26.472	4153.67	4153.67	3622.76	3622.76	-0.611131	-0.0555573	-0.240748	4578.38	3941.31	3569.67	3516.58	0.777819	-1.44449	0.555573		26.454	4153.67	3622.76	3622.76	3622.76	0.581835	-0.0545471	-0.236371	4366.03	3728.95	3622.76	3516.58	0.752711	4.78945e-15	0.0752711		26.491	4419.12
28.88	4684.56	4153.67	3091.86	3622.76	1.95658	-2.82617	0.347836	4684.56	3888.22	3463.49	3304.22	0.465924	-0.840935	-1.22731		27.267	4684.56	3622.76	3622.76	3622.76	-2.31257	0.187506	0.812525	4578.38	4047.49	3622.76	3516.58	6.33355	1.33337	0.555573		27.251	4153.67	3622.76	3622.76	3091.86	0.581835	-0.0545471	1.07276	4578.39	3728.95	3569.67	3410.4	-6.3629	-2.36336	-5.36302		27.287	5215.47
29.678	4684.56	3888.22	3622.76	3091.86	0.434795	0.217398	-2.69573	4849.49	7378.16	4027.51	5778.12	10.1677	1.15654	6.38019		28.062	4684.56	4153.67	3622.76	3622.76	2.06257	0.187506	0.812525	4578.38	3941.31	3728.95	3622.76	0.777819	6.8891	6.1113		28.048	4684.56	4153.67	3622.76	3622.76	2.35302	0.176477	0.764732	4472.21	3835.13	3569.67	3410.4	0.439055	0.634191	1.43913		28.085	4684.56
30.474	4684.56	3622.76	3357.31	3091.86	-1.08699	-1.30439	-2.69573	62848.2	25997.5	5001.15	8051.56	0.380397	0.0236589	0.0774284		28.859	4684.56	4153.67	3622.76	3622.76	2.06257	0.187506	0.812525	10365.2	8347.82	4153.67	5109.3	0.761522	0.0958302	0.276152		28.844	5215.47	3622.76	3357.31	3091.86	-0.359553	-0.370789	-0.662926	4578.39	3941.31	3569.67	3622.76	3.09055	-2.36336	4.09029		28.882	4684.56
31.271	5509.19	21603.4	6442.85	15461.4	17.8076	2.86068	11.9104	128137	47656.3	6162.89	10796.4	0.354703	0.0205619	0.0587422		29.656	4684.56	3622.76	4153.67	3622.76	-2.31257	4.56264	0.812525	72122.9	27897.2	5095.27	7499.9	0.354787	0.0221715	0.0591137		29.64	4153.67	4153.67	3622.76	3622.76	-0.727294	-0.0545471	-0.236371	50213.5	20865.9	4195.48	5506.72	0.372206	0.0125437	0.0432753		29.678	4684.56
32.065	294678	96719.5	8490.96	14990	0.320184	0.0169078	0.0393836	189817	69293.1	7109.53	13738.5	0.353401	0.0188264	0.0550669		30.452	33088	26186.2	5746.38	11055.4	0.781175	0.0752457	0.264026	131626	50599.9	6070.74	10067.2	0.367313	0.0194657	0.0516357		30.436	4684.56	4153.67	3622.76	4684.56	2.35302	0.176477	9.23548	110895	41512.7	4965.91	8230.51	0.35397	0.0126307	0.0441948		30.474	4684.56
32.861	331128	112448	8900.58	17347	0.332607	0.0162751	0.042205	251598	92661.8	8184.31	16588.6	0.359614	0.0184689	0.0528331		31.249	313473	101370	8330.77	15575.8	0.315517	0.0153144	0.0390134	196131	73478.9	7105.25	12543.4	0.363062	0.0183115	0.047175		31.232	232329	88245.6	6751.79	12511.6	0.370492	0.0138348	0.0394466	165372	61749.1	5713.91	10868.3	0.359898	0.0130034	0.0456261		31.271	4893.62
33.658	313084	112072	8355.94	17802.4	0.35084	0.0154618	0.0461488	309039	111435	8534.89	16939.2	0.353428	0.0161366	0.0440191		32.045	302203	117667	8500.11	16459.1	0.382221	0.0164632	0.0434584	262643	95494.2	7840.89	15320.7	0.354798	0.0164428	0.0457787		32.028	308093	107388	7474.91	17241.7	0.34108	0.0127639	0.0451839	223892	84180.4	6698.53	13855.7	0.366144	0.0140231	0.0470729		32.067	4488.58
34.455	313589	120466	8731.24	17342.4	0.377423	0.0166507	0.0445851	311507	118183	8407.2	17230.7	0.372567	0.0155909	0.0446148		32.84	327208	118548	8795.31	16003.7	0.355329	0.0161022	0.0386789	303934	113985	8261.66	16494.3	0.367629	0.0155804	0.043385		32.826	277598	104804	7097.33	16280.6	0.369712	0.0128066	0.0467102	279428	106149	7657.53	15948.8	0.372092	0.0146787	0.0451771		32.863	4598.42
35.251	292717	115468	8195.75	17214.3	0.387415	0.0159986	0.0473693	308365	117138	8241.98	17152.5	0.372981	0.0152084	0.0448186		33.637	337245	113699	7831.9	17509.5	0.330033	0.0127206	0.0420381	296210	116433	8312.46	16839.4	0.385756	0.0161672	0.0457172		33.623	296756	116310	8545.88	18559.8	0.384849	0.0169243	0.0514479	293452	116601	7937.17	16690.2	0.390206	0.0149341	0.0455504		33.66	4756.32
36.048	307017	130459	7852.5	16447.7	0.418658	0.0141076	0.0425959	300901	118410	8189.35	17209.2	0.386665	0.0154138	0.0461386		34.432	239542	118642	7850.21	16923.6	0.488294	0.0180876	0.0570242	299762	112430	8200.33	16858.7	0.367556	0.0155929	0.0452323		34.418	282362	113999	8417.73	15150.1	0.396469	0.0173399	0.0418399	285728	117535	8016.8	16633	0.404246	0.0156276	0.0465982		34.457	4836.41
36.844	315418	107223	8074.47	16955.7	0.332609	0.0144404	0.043079	302579	116295	8095.52	17283.4	0.377392	0.0150123	0.0461277		35.229	274854	113605	8584.78	17301.2	0.405867	0.0184422	0.0509712	285263	111477	8125.27	17203.7	0.383145	0.0161308	0.0487979		35.214	302452	140503	8149.99	16218.8	0.458703	0.0152717	0.0426057	290158	121540	8017.72	16627.1	0.412001	0.0153884	0.0458546		35.253	4918.79
37.639	275765	118434	8092.78	18086.1	0.422561	0.0166188	0.053544	309783	114744	8079.05	16872.4	0.363406	0.014604	0.0436929		36.024	319960	97653.2	7939.46	16555.2	0.297244	0.0137587	0.0413163	274145	112730	8060.28	16824.8	0.403595	0.016555	0.0494047		36.01	269474	112056	7873.09	16955.7	0.408424	0.0161276	0.0506909	290505	119500	7993.92	16058.2	0.404366	0.0152865	0.0438095		36.05	4966.85
38.435	321979	109889	8262.12	17713.1	0.334133	0.014733	0.0445746	309528	112777	8343.58	17092.5	0.357262	0.0154835	0.0444512		36.819	254716	113784	8420.02	17729.2	0.439253	0.0192682	0.0567852	285098	111129	8111.08	16726.4	0.382133	0.0160898	0.0471252		36.806	299747	124832	7101.91	16250.9	0.409819	0.0118611	0.0431046	291127	121231	7755.47	16664.1	0.40953	0.0144212	0.045829		36.846	4918.79
39.231	328739	107713	8113.37	15159.3	0.320455	0.0139671	0.0357686	313925	114205	8366.47	17820.2	0.356799	0.0153374	0.0461712		37.614	281653	119965	7506.95	15614.7	0.418859	0.0140999	0.043634	289010	111223	8039.23	16658.2	0.377206	0.0156159	0.0462374		37.604	298491	106109	8426.88	15715.4	0.34787	0.0164196	0.041467	287788	115108	7830.07	17041.7	0.392739	0.0148546	0.0477025		37.642	4715.13
40.027	305738	120624	9175.18	17548.4	0.387785	0.0185585	0.0464309	349362	116113	8846.11	18065.1	0.325668	0.0151522	0.0421369		38.412	294305	110640	8104.22	16431.6	0.368384	0.0155456	0.0445481	292714	116017	7939	16774	0.388996	0.0150673	0.0460448		38.399	285470	122656	7225.48	18180	0.422901	0.0129039	0.0521627	293842	113115	7944.03	17050	0.377631	0.0149377	0.0467326		38.438	5149.92
40.824	337407	114363	8188.89	20594.2	0.332087	0.0138302	0.0511634	386179	119659	8791.65	18265.1	0.303545	0.013548	0.0385964		39.208	294413	114072	8225.5	16960.3	0.38009	0.0159582	0.0463554	303490	117405	7937.17	16725.5	0.379614	0.014518	0.0442226		39.196	285756	109887	8522.99	18106.7	0.37706	0.017505	0.0518492	290184	108932	8040.14	16810.1	0.36782	0.0154655	0.0464914		39.235	251707
41.619	452950	127974	10491	19310.4	0.276875	0.0154004	0.0351181	399505	121874	9059.85	18936	0.298913	0.0137699	0.0389929		40.005	338483	121626	7438.3	17134.2	0.352549	0.0114947	0.0407584	309976	114010	8058.45	17090.7	0.360437	0.0146068	0.0444793		39.993	299747	102093	8442.9	16996.9	0.332784	0.016404	0.0456318	280817	111840	7988.88	17262.8	0.39082	0.0158043	0.0497062		40.03	261048
42.415	506061	127620	7989.8	18713.2	0.246849	0.00878268	0.0302085	411166	126672	8941.31	19924.6	0.302141	0.0130836	0.0403057		40.801	308596	120720	8410.86	17486.6	0.384224	0.0158234	0.045924	319660	113814	8078.13	17112.2	0.348739	0.0142204	0.0431807		40.79	281458	103914	7582.47	15051.7	0.361343	0.0143801	0.0416211	276842	109358	8041.52	16628.4	0.387409	0.0162284	0.0481023		40.826	275055
43.211	395367	118789	9454.36	18514.1	0.294165	0.0150171	0.0382543	411035	132235	9056.64	19933.8	0.315922	0.0133715	0.0403412		41.597	314084	102992	8113.37	17440.8	0.320136	0.0145818	0.044962	320565	111305	8129.85	17357.1	0.3398	0.0143433	0.0438317		41.585	251654	120651	8170.58	17978.6	0.472663	0.0184946	0.0584863	288172	106528	8044.72	16130	0.361957	0.0155914	0.0444234		41.623	298649
44.006	364046	144615	8582.49	22491.3	0.391624	0.0139003	0.0526489	397630	131395	9105.16	19929.2	0.324557	0.0139508	0.0417051		42.393	342723	109660	8202.62	16539.2	0.312743	0.0136108	0.0384878	315173	108406	8210.4	17166.7	0.336365	0.0148516	0.0439798		42.382	265593	110244	7488.64	15008.3	0.407553	0.0148946	0.0439842	278236	109486	8043.81	15740.5	0.385904	0.0161541	0.044613		42.418	301948
44.803	336753	142178	8765.56	20640	0.416461	0.0155932	0.0514019	376580	134080	9286.86	20103.1	0.350135	0.0152284	0.044532		43.19	298942	101527	8484.09	18184.5	0.331628	0.0165912	0.0498011	315963	106689	8272.19	17157.5	0.329996	0.0150123	0.0438387		43.178	342405	95740.1	8539.01	15614.7	0.271963	0.0146172	0.035779	283814	111463	8118.86	16307.2	0.385275	0.0161001	0.0457507		43.214	272955
45.6	385923	123773	10733.6	19287.5	0.314516	0.0187428	0.0412295	396049	146925	9242.46	20395.6	0.365531	0.0143578	0.0430647		43.986	311519	107129	7841.06	16182.2	0.33629	0.0138165	0.0412374	311875	110095	8275.39	17075.6	0.345469	0.0152225	0.0441553		43.973	250069	116880	8438.32	15049.5	0.460355	0.0197047	0.0469332	291590	110257	8074.01	16316.3	0.370634	0.0155077	0.0445432		44.011	348943
46.396	400809	141045	8898.29	19582.7	0.346287	0.0134077	0.0404257	384755	138630	9193.03	19481.1	0.354573	0.0146542	0.0419388		44.781	312551	112134	8719.79	17440.8	0.351413	0.0166234	0.0451858	302359	111047	8248.39	17274.2	0.359708	0.0156183	0.0462333		44.771	309351	113800	7957.76	17884.8	0.360709	0.0142954	0.047107	308624	110069	8231.45	16519.1	0.349256	0.0151568	0.0427147		44.807	335162
47.192	492713	183014	9232.39	19976.3	0.367065	0.011568	0.0336218	386815	134300	9232.85	18618	0.341336	0.0146795	0.0394552		45.578	293642	120022	8129.39	17031.2	0.401686	0.0156683	0.0467244	295015	115542	8125.73	16947.4	0.384277	0.0155908	0.0462772		45.567	290534	114619	7946.32	18024.4	0.387309	0.015196	0.0506948	305118	115028	8112.91	16606.5	0.369827	0.0149392	0.0435038		45.603	370238
47.987	307580	103141	8335.35	17919.1	0.327741	0.0156746	0.0473719	373349	131698	8601.26	18364.9	0.346744	0.0135031	0.0402094		46.374	295141	114422	8067.6	17532.4	0.380343	0.0153749	0.0482081	304848	116717	8102.39	17289.3	0.375607	0.0150026	0.0459003		46.363	350762	109308	8275.85	16022	0.304588	0.0135042	0.0360919	308222	113239	8094.15	17514.5	0.360157	0.0147247	0.0460494		46.399	348199
48.783	347050	120526	8964.65	16324.1	0.340729	0.0157056	0.0372569	359407	128739	8494.16	18057.3	0.352029	0.0137317	0.0409224		47.17	262224	124002	7870.8	16550.6	0.466109	0.0165752	0.0505566	313591	114641	8119.78	17231.2	0.358263	0.0146344	0.0444136		47.161	324876	120532	7946.32	16051.8	0.364245	0.0135668	0.0391015	311884	112388	8184.77	17374.9	0.353096	0.0148441	0.0450465		47.195	334922
49.58	318592	110763	7575.6	18022.1	0.340519	0.0127061	0.0460389	323464	115349	8209.03	17168.5	0.349716	0.0143852	0.0427472		47.967	360684	113006	7724.35	17891.6	0.306364	0.0115813	0.0403443	325795	118979	8366.01	17977.2	0.358155	0.014845	0.0450487		47.957	265586	107937	8344.5	19589.6	0.398727	0.0181738	0.0615366	324225	110467	8204.45	17284.8	0.333455	0.0143326	0.0430253		47.992	318953
50.376	331098	126253	8362.81	18045	0.37491	0.01463	0.044346	329174	114835	8178.82	17018.4	0.341984	0.0140392	0.0415331		48.763	356266	101754	8806.75	17150.2	0.27822	0.0148044	0.0387431	325417	120923	8534.89	18576.3	0.364637	0.0153888	0.046969		48.753	327661	109544	8410.86	17186.8	0.327095	0.0148876	0.0422774	330254	105107	8205.82	17776.8	0.310824	0.0140715	0.0437395		48.787	265334
51.172	313001	116061	7806.73	15532.3	0.363863	0.0136856	0.0388025	329529	112317	7984.77	17086.1	0.333863	0.0134268	0.0416961		49.56	354659	141709	9360.54	20761.3	0.393623	0.0164541	0.0492353	346382	118386	8959.16	18594.2	0.33485	0.0156861	0.0441404		49.548	352243	105015	8044.72	17573.5	0.290943	0.012782	0.0404007	328657	100732	8250.22	18600.6	0.298859	0.0142778	0.0464969		49.583	347144
51.968	336128	100573	8184.31	17168.5	0.291784	0.0138698	0.0410304	328739	116239	8180.19	16988.6	0.346774	0.0140622	0.0414971		50.357	293250	124143	8912.02	20527.8	0.416507	0.0184006	0.0589	331285	119079	9113.85	18305.8	0.352444	0.0168844	0.0452975		50.345	380907	82506.4	8282.71	18482	0.208976	0.0124408	0.0397375	341783	98990.1	8134.43	17698.9	0.282059	0.0133787	0.0420134		50.379	225768
52.764	348826	107935	7994.38	16662.8	0.302404	0.0128067	0.0380484	322237	114291	8220.47	17300.8	0.347736	0.0144767	0.0433286		51.154	367051	111317	9992.13	16639.9	0.296324	0.0176341	0.0361825	320569	130609	8994.4	17856.8	0.400883	0.017079	0.0454128		51.141	316889	98660.1	8168.29	20170.9	0.303529	0.0146244	0.0532896	331865	99818	7990.71	17875.2	0.293136	0.013345	0.0438248		51.175	337579
53.56	314640	130375	8552.74	17534.6	0.408095	0.0160188	0.0450539	329577	116114	8540.84	18391.4	0.345492	0.0151354	0.0457053		51.949	285200	116471	8497.82	16449.9	0.401114	0.0174525	0.0460588	310129	123873	8849.77	17033.9	0.392535	0.0171892	0.0442714		51.938	331217	99225.3	7765.54	15081.5	0.291947	0.01275	0.0353722	326177	97480.2	7880.41	17478.8	0.291052	0.0132381	0.0433676		51.971	331329
54.357	298589	116509	8564.18	19605.6	0.38322	0.016932	0.0545552	336285	120266	8720.71	18613.4	0.351023	0.0153715	0.0454503		52.746	302683	159405	8209.48	14905.3	0.521608	0.0154618	0.0381763	316839	118952	8816.36	16184.5	0.36834	0.0167128	0.0405999		52.733	278072	113683	7692.31	18067.8	0.401534	0.0149597	0.0531637	316574	103229	7803.98	16538.7	0.318434	0.0134005	0.0416894		52.767	353510
55.154	349702	125176	9408.6	20985.5	0.351581	0.016871	0.0504746	347165	130137	8886.85	19188.7	0.368683	0.0153683	0.0456861		53.542	302459	108029	8637.41	16646.7	0.349536	0.01691	0.0440509	306896	118823	8434.2	16094.8	0.380026	0.0159984	0.0416384		53.531	323798	93325.9	7493.22	15591.8	0.280251	0.0121933	0.0377927	324935	105203	8023.67	15939.6	0.316286	0.0137365	0.0387315		53.565	282037
55.949	369666	121336	9083.65	18278.4	0.321844	0.0150588	0.0403013	358059	132640	8915.68	19585.9	0.364403	0.0149763	0.045402		54.339	326805	99536.5	8744.97	16280.6	0.296775	0.0159661	0.0395866	308759	118595	8383.4	16109.9	0.376952	0.0157335	0.0414331		54.328	332897	111251	7900.55	13781.7	0.327078	0.013096	0.0312325	325392	108684	8148.16	16205.5	0.326683	0.014105	0.0395051		54.363	353378
56.745	403225	157288	8825.06	19539.3	0.384926	0.0131428	0.0400716	376021	132950	9168.77	19727.4	0.347619	0.0149335	0.0435876		55.135	317336	110672	8081.34	16191.4	0.341361	0.0143278	0.0404997	310750	111553	8328.48	16620.2	0.351503	0.0154518	0.0428303		55.124	358694	108532	9266.72	17175.4	0.295576	0.0159998	0.0385403	328037	106173	8193.47	15791.4	0.31625	0.0141297	0.0379016		55.159	330926
57.541	369110	142890	8696.91	19521	0.381452	0.014021	0.0437709	389661	134496	8923	19211.6	0.339323	0.0137665	0.0407048		55.931	294511	115333	8243.81	16525.5	0.38431	0.016016	0.0448401	322858	112053	8342.21	16446.7	0.3397	0.0149071	0.040656		55.921	333501	116626	8387.98	16411	0.342819	0.0145538	0.0391685	325825	111794	8043.81	16107.6	0.335923	0.0137612	0.0391471		55.956	380104
58.337	388399	118059	9829.66	20312.7	0.297603	0.0162672	0.0436341	380010	132779	8857.55	19301.3	0.343473	0.0139461	0.0419899		56.727	312638	124196	7934.88	17456.8	0.390467	0.0140708	0.045225	318704	113861	8417.73	17086.1	0.349948	0.0153447	0.043229		56.717	291298	101129	7918.86	15996.8	0.33923	0.0150597	0.0434888	321944	114060	7972.41	16650	0.347173	0.0137045	0.0413344		56.752	369909
59.133	417903	132906	8179.74	18406.5	0.312278	0.0111151	0.0359088	358655	126228	8756.87	18901.3	0.345686	0.0145027	0.0433923		57.523	363003	110525	8706.06	15779.5	0.297462	0.0142452	0.0341907	323326	121978	8385.69	17454.5	0.370338	0.0150217	0.043758		57.515	312734	121429	6744.92	17173.1	0.381507	0.0102029	0.0442807	329368	119798	8007.19	16598.2	0.356903	0.0134984	0.0402305		57.547	358305
59.931	321411	112754	8756.41	18726.9	0.343772	0.0163192	0.0478534	345552	121715	8608.58	18176.8	0.345732	0.014625	0.042935		58.32	306033	108578	9122.55	19477.5	0.347214	0.0183187	0.0529184	335224	124585	8446.1	17830.8	0.364896	0.0146639	0.0433212		58.312	313496	122585	7543.57	16493.4	0.384307	0.0127629	0.0419715	332307	122495	8014.06	16626.6	0.361931	0.0133983	0.0399564		58.343	370385
60.727	296450	124533	8321.61	17539.2	0.413511	0.0162252	0.0478768	336549	117110	8459.38	17262.3	0.34124	0.0145722	0.0413452		59.116	340444	151256	7921.15	18033.5	0.438706	0.0128651	0.0431979	341717	123468	8616.36	18097.6	0.354555	0.0148864	0.0432783		59.108	395811	137222	9440.63	16916.8	0.340862	0.0149264	0.0342232	346231	131799	8195.75	17282.9	0.374411	0.013384	0.0402488		59.139	275902
61.523	303598	120322	7955.47	15898.4	0.389549	0.0146132	0.0412465	312912	111688	8589.81	17005.6	0.349811	0.016112	0.0436815		59.913	354002	128368	8545.88	18406.5	0.356184	0.0141537	0.0425892	349537	126455	8628.26	19030.3	0.355177	0.0145835	0.045001		59.905	348194	130109	8422.3	16552.9	0.367397	0.0140313	0.0379065	360233	133744	8792.56	18186.4	0.365141	0.0145351	0.0412045		59.936	264810
62.318	343384	95037.6	9083.65	15740.6	0.269201	0.0162267	0.035938	311530	115285	8370.13	16518.6	0.363101	0.015469	0.042292		60.709	345105	118610	8786.16	18791	0.336836	0.0152291	0.0448309	350399	132794	8556.86	19211.6	0.372624	0.0143407	0.045413		60.7	360922	147650	8827.35	19278.4	0.403496	0.0146668	0.0442006	346266	129822	9007.21	17847.7	0.368589	0.0157574	0.0418976		60.733	299097
63.114	299715	105793	8831.92	17122.7	0.345457	0.0177744	0.0459364	318924	113968	8341.75	16617.9	0.350374	0.015015	0.0416134		61.507	402102	125462	8765.56	20443.2	0.305777	0.0129938	0.0425594	359933	122702	8751.83	18695.3	0.334226	0.0145046	0.0427418		61.497	382742	131155	9728.97	21690.3	0.3366	0.0162047	0.0480282	321688	124220	8616.82	17509	0.379491	0.0157476	0.0440768		61.53	328917
63.91	314505	130741	7657.98	16292.1	0.409454	0.0131394	0.0410651	326556	108733	8624.6	16847.2	0.325815	0.0155374	0.0413392		62.305	310340	140277	8765.56	20383.7	0.445989	0.0168932	0.0551367	345040	119730	8513.84	18679.3	0.340118	0.01444	0.0445644		62.292	243659	102976	8616.82	14800	0.414544	0.0209794	0.0471482	310378	120166	8494.16	17623.9	0.380267	0.0159289	0.0460825		62.325	320322
64.707	333416	117947	8179.74	18035.8	0.347012	0.0139702	0.0440056	319674	113209	8576.08	17591.4	0.347132	0.0157227	0.044603		63.1	388118	100793	8896	15452.2	0.252609	0.0138077	0.0310987	336453	118760	8431.46	18021.2	0.345996	0.0145654	0.0437344		63.088	272920	109212	7488.64	15223.4	0.392579	0.0144879	0.0435848	292416	112702	8418.64	17300.8	0.378066	0.0166604	0.0478354		63.122	302523
65.503	341759	94145.1	9369.69	17044.9	0.267851	0.017153	0.0399788	321830	117837	8372.88	17900.8	0.359359	0.0149756	0.045275		63.896	279536	113509	7355.92	18326.4	0.398607	0.0136592	0.0538317	320887	118445	8282.71	17007.9	0.362026	0.0148119	0.0426832		63.885	291644	109837	7809.02	17127.3	0.369152	0.014659	0.0473742	262318	106087	8076.3	15649	0.396548	0.0172777	0.0470129		63.919	324013
66.298	308976	117420	8841.08	19461.5	0.373138	0.0172638	0.0522205	328428	116005	8599.88	18435.8	0.346382	0.0153713	0.0460045		64.694	302170	113761	8374.25	15500.3	0.369137	0.0160421	0.0402413	318687	111617	8130.31	15607.4	0.342825	0.0144305	0.0385238		64.681	271115	110331	8449.76	17662.8	0.399437	0.0181918	0.0530317	275028	107432	8014.51	15954.3	0.382889	0.0162374	0.0459324		64.715	288987
67.095	310491	128933	7815.88	18669.7	0.408917	0.0138278	0.0493743	323185	113379	8593.93	18492.1	0.343842	0.0156055	0.0469379		65.489	324272	123887	8021.84	15376.7	0.375291	0.0138308	0.0370729	311243	110042	7995.29	16067.3	0.346011	0.0143405	0.0409587		65.478	232251	98078.8	8017.26	13431.6	0.413805	0.0193973	0.0435003	273879	107270	8141.75	15860.9	0.383918	0.0167791	0.0457816		65.512	422656
67.889	347496	121578	8793.02	18967.2	0.343354	0.0151848	0.0449146	314614	117801	8278.14	18467.4	0.367602	0.0150185	0.0481555		66.287	299340	106136	8003.53	13381.2	0.346815	0.0149385	0.0334391	315285	108726	8193.92	15509	0.337274	0.0147932	0.0386289		66.272	307207	109704	8307.88	16326.4	0.34973	0.0155535	0.0422916	271899	105962	8247.01	15622	0.381869	0.0172971	0.0452271		66.308	288204
68.686	307203	104820	8149.99	18317.3	0.333698	0.0150818	0.0487464	310097	120537	8094.15	17996.9	0.381989	0.0146385	0.0473277		67.082	350897	92918.5	8220.93	17752	0.257021	0.0133424	0.0410814	315365	113718	8288.2	16005.1	0.353249	0.0150928	0.0402152		67.07	267177	108399	8124.81	14756.5	0.398072	0.0172272	0.0427605	288025	104413	8328.94	14670	0.354681	0.0166021	0.0392959		67.105	355183
69.483	298905	116251	7790.71	16921.4	0.381931	0.0142865	0.0453787	306841	116740	8346.79	18250	0.373546	0.0156317	0.0486746		67.88	299747	106928	8349.08	15534.6	0.349018	0.0160885	0.040688	315882	111963	8476.77	16487.5	0.347025	0.0156734	0.0416979		67.867	281744	103296	8335.35	15932.8	0.358741	0.0170814	0.0447566	309787	107004	8408.12	15133.2	0.33788	0.0156778	0.0380116		67.901	376563
70.279	286392	131102	7921.15	17109	0.451572	0.0153834	0.0480588	320975	117087	8404	18318.2	0.35796	0.0151144	0.0467161		68.675	302569	138720	8845.65	17980.9	0.452398	0.0176025	0.0485116	315884	117247	8512.47	17137.4	0.363996	0.015788	0.0437852		68.665	351746	102587	8859.38	12903	0.284366	0.0151467	0.0270058	305168	109274	8149.07	14990	0.350624	0.015057	0.0381192		68.699	365435
71.073	294207	109949	9079.07	19935.2	0.36637	0.0189654	0.0565179	330927	123132	8614.99	18493	0.365564	0.0152999	0.0458275		69.471	326858	115114	8964.65	17788.7	0.345058	0.0166452	0.0442592	306708	127728	8780.66	17089.8	0.409737	0.0171551	0.0449574		69.46	341062	111031	8413.15	15747.4	0.318489	0.0143016	0.0363163	307697	110264	8473.11	14863.6	0.350967	0.0160003	0.0373845		69.497	332787
71.87	418171	123315	9079.07	19308.1	0.288891	0.013282	0.0380651	344486	130047	8762.36	18739.2	0.371323	0.0151232	0.0447241		70.268	299349	132556	8182.02	16630.7	0.436426	0.0155435	0.0444613	318780	132487	9012.25	17536.5	0.40914	0.017233	0.0446517		70.256	284111	121054	7012.66	15610.1	0.419227	0.0122053	0.0432236	314236	111523	8543.13	14963.4	0.347619	0.0158886	0.0369173		70.293	318919
72.667	356961	135043	9204.93	19191.4	0.372337	0.0159457	0.0443447	347014	126912	8688.67	18339.2	0.35943	0.0147965	0.0432262		71.063	305017	145322	9561.92	17514	0.470685	0.019843	0.0465625	321550	126799	8863.96	17721.4	0.387622	0.0166146	0.0448449		71.052	279822	113354	9744.99	14125	0.397784	0.0223217	0.0385015	302810	108647	8343.13	15991.8	0.351295	0.0158267	0.0417796		71.089	276870
73.461	366701	150824	8527.57	18152.5	0.405895	0.0136468	0.0402838	360023	126324	8617.27	17642.2	0.344626	0.0140542	0.0396839		71.86	360110	130723	9507	17768.1	0.356688	0.0166138	0.0400619	329860	127469	8614.99	17000.1	0.37978	0.0154248	0.041482		71.847	314438	109587	8685.47	16431.6	0.341192	0.016409	0.0416444	287084	112490	8109.25	16620.2	0.384451	0.0158798	0.0463293		71.885	260446
74.257	299029	115427	7552.72	15109	0.378974	0.0134724	0.0392059	333884	122867	8650.68	17210.1	0.361476	0.0152709	0.0415214		72.655	316416	110280	8104.22	18905.4	0.341114	0.0144434	0.0493221	312375	123292	8620.48	17278.8	0.387781	0.0163188	0.0447437		72.644	294617	88209	7859.36	18045	0.290806	0.0146823	0.0500523	289319	107814	8349.53	17088.4	0.365011	0.0165989	0.0476098		72.683	302042
75.054	359254	107013	8722.08	16449.9	0.290915	0.0144815	0.03633	325115	119627	8397.13	16769.9	0.361258	0.0148978	0.0412838		73.451	368408	118464	7719.77	14182.2	0.314861	0.0113229	0.0292927	305038	116358	8400.34	17604.2	0.374176	0.0159847	0.0469193		73.441	262433	130247	7243.79	18889.4	0.490116	0.0141276	0.0595736	288532	106602	8127.1	17433.5	0.361756	0.0158617	0.048957		73.479	256142
75.851	287477	106026	9246.12	17147.9	0.361223	0.0200069	0.0480121	340263	112405	8380.66	16497.1	0.323453	0.0141766	0.0386088		74.247	211926	111670	8209.48	18024.4	0.519699	0.022229	0.0699267	302003	110781	7999.41	17224.8	0.359243	0.0147999	0.0461224		74.238	295287	97671.5	8214.06	17951.1	0.322682	0.0158685	0.0496142	282903	110153	7942.66	17549.7	0.38183	0.0155198	0.0503647		74.275	309221
76.648	313114	118844	7937.17	16990	0.372748	0.0141033	0.0435119	348384	110805	8600.34	16711.3	0.31116	0.0144806	0.0383199		75.042	268330	110656	8461.21	19141.1	0.404723	0.0184299	0.0592073	294758	111620	7971.49	16749.3	0.371103	0.0150731	0.0456352		75.034	275886	107296	8632.84	15850.4	0.381229	0.0185466	0.0454193	263326	115332	8035.11	17650.9	0.43073	0.0170512	0.0545659		75.072	275287
77.444	442444	114718	8445.19	16788.6	0.253247	0.0110984	0.0302022	340054	112430	8485.92	17129.6	0.323727	0.0144992	0.0405179		75.838	344938	102836	7502.37	15871	0.290659	0.0114649	0.0362742	278013	107800	8002.16	17075.1	0.379858	0.0161083	0.0496215		75.83	286294	127343	7763.25	17012.9	0.438299	0.0147749	0.0478677	287785	109670	8205.37	16882	0.373544	0.0161799	0.047139		75.869	316427
78.241	339634	107425	8651.14	16179.9	0.309176	0.0151177	0.0376513	338269	117665	8238.32	17512.2	0.341143	0.0138348	0.0418809		76.635	280191	114475	7964.63	16527.8	0.401164	0.0158352	0.0471781	290471	109390	8031.45	16510.4	0.368868	0.0155088	0.0454839		76.628	196729	114102	8321.61	18550.7	0.573678	0.0245667	0.0781798	298510	111083	8135.8	16266.9	0.364721	0.0153529	0.0433265		76.665	270577
79.037	317601	115136	8149.99	18541.5	0.355565	0.0145809	0.0478437	344765	121516	8425.51	17653.2	0.345948	0.0141208	0.0414956		77.433	284680	99362.6	7873.09	15811.5	0.340783	0.0152546	0.0438649	293218	109559	8004.9	15940.6	0.365944	0.0152693	0.0430772		77.423	384728	101939	8095.07	15044.9	0.257992	0.0118222	0.030297	300989	115848	8067.15	16207.4	0.377744	0.0149929	0.0427635		77.462	281229
79.833	278554	132203	8008.11	19061	0.468504	0.0161407	0.0565562	315635	122030	8485.92	17643.6	0.379991	0.0156371	0.0453498		78.229	274218	119622	8355.94	15200.5	0.429135	0.0176371	0.043301	279610	106379	8101.47	16128.2	0.372486	0.0163759	0.0458906		78.219	348913	104736	7866.23	14875.5	0.292946	0.0123872	0.0329563	296495	116085	8018.18	16202.8	0.38437	0.0150559	0.043406		78.258	290843
80.63	345595	138098	8873.11	17694.8	0.393702	0.0155043	0.0414347	311681	124542	8337.18	17776.8	0.393058	0.0153541	0.046367		79.027	282062	111500	8328.48	16292.1	0.387737	0.0170396	0.0460105	267110	102658	8151.82	15948.8	0.376049	0.0173473	0.0473921		79.015	288280	131118	8289.58	15552.9	0.448539	0.0165266	0.0423867	319597	118424	8086.37	15399.6	0.36361	0.0141683	0.0376735		79.055	273934
81.427	296790	117290	8747.25	16740.6	0.388249	0.0176625	0.0450885	302248	123726	8284.09	17475.1	0.402769	0.0156623	0.0468231		79.822	276898	86934.4	7985.22	16809.2	0.304886	0.0161023	0.0487822	264165	104408	8009.02	15948.8	0.387055	0.016994	0.0479297		79.813	263826	128528	7518.39	16990	0.480853	0.0151109	0.0519275	293187	116933	8215.89	15366.6	0.391716	0.0159135	0.0410065		79.85	280337
82.223	319867	119983	7907.42	16845.8	0.36838	0.013707	0.042123	307789	121434	8304.22	17116.3	0.387853	0.0154425	0.0447845		80.62	217690	95872.8	8216.35	15630.7	0.431524	0.02166	0.0568043	261562	103016	7781.1	16408.8	0.385557	0.0162793	0.0502048		80.608	312237	125798	8662.58	14534.6	0.396321	0.0164521	0.0357766	284136	123864	8278.59	15958.9	0.429186	0.0166529	0.0444523		80.647	309187
83.02	270433	111054	7884.54	17033.5	0.403281	0.016169	0.0506591	308679	115938	8258	16958.9	0.368651	0.0152454	0.0441359		81.417	269957	108111	7159.12	15811.5	0.392653	0.0134107	0.0462985	263285	103333	7780.18	16352	0.384215	0.0161673	0.0496511		81.404	252680	94486.1	8742.68	14880.1	0.365255	0.020724	0.0457569	289993	119063	8227.33	16518.6	0.403562	0.0161317	0.0455012		81.442	299029
83.818	306262	120743	8108.8	17266.9	0.387506	0.0149923	0.0454175	313119	116655	8035.57	17294.4	0.365669	0.0143053	0.0445879		82.213	261204	112660	7216.33	17500.3	0.423772	0.014091	0.054458	267294	104100	7847	15918.6	0.381274	0.0161749	0.0472439		82.2	303658	139389	8179.74	17836.7	0.453128	0.0153096	0.0478431	301592	123267	8775.63	16460	0.401955	0.0173476	0.0435271		82.238	309422
84.613	350043	110619	8641.99	16907.6	0.309107	0.0146358	0.038623	311642	117477	8052.96	17158.9	0.370104	0.0144307	0.0443613		83.008	290678	113086	8323.9	16008.3	0.381604	0.0165105	0.0436332	275481	107101	7837.39	16058.6	0.380828	0.0156507	0.0463332		82.997	317562	107116	8033.28	18351.6	0.329891	0.0141616	0.0473628	315165	123568	9035.13	16662.3	0.385358	0.017425	0.0422764		83.035	398257
85.41	318990	120873	7635.1	18418	0.372237	0.0128792	0.0472395	326582	118466	8129.39	17012.9	0.356007	0.0139987	0.0418503		83.805	296942	90772	8319.33	14642.1	0.29711	0.0161411	0.0380259	272614	104925	7984.31	16098.5	0.376783	0.0163662	0.0469773		83.794	321825	149547	10259.9	16697.1	0.459198	0.0209894	0.0415115	339219	130278	9041.54	16950.6	0.377712	0.0161917	0.0400993		83.832	322935
86.207	312482	124093	7994.38	16168.5	0.390558	0.014318	0.0409336	323793	118203	8218.18	17022	0.358294	0.014399	0.0422445		84.602	258625	110875	8168.29	16331	0.421048	0.017981	0.0504082	284120	102631	8186.14	15352.4	0.353071	0.0164145	0.0423753		84.59	380101	127301	9960.1	15546	0.328705	0.0169341	0.0320047	349234	127837	9157.33	16651.3	0.359655	0.0160572	0.0380658		84.629	342080
87.003	345133	115999	8266.69	16303.5	0.329358	0.013745	0.0374062	310260	117551	8203.99	16952	0.372021	0.0149899	0.0438852		85.398	255620	97229.8	7893.69	16010.6	0.371734	0.0171024	0.0497354	283570	100253	8102.85	15502.6	0.345243	0.0161484	0.042997		85.387	372950	128038	8774.72	16321.8	0.337086	0.0140451	0.0347318	397649	133947	9220.03	17244	0.330903	0.0142391	0.0348853		85.424	302905
87.801	292317	119429	8552.74	17312.7	0.401718	0.0172612	0.0477772	298191	118791	8284.54	16452.7	0.391528	0.0158802	0.0439884		86.194	318736	101193	8225.5	13770.3	0.30967	0.0147228	0.0326129	284340	104371	7917.49	16107.1	0.359013	0.0154414	0.0450394		86.183	353730	127182	8758.7	16340.1	0.35319	0.0147723	0.0366961	425173	122378	8939.48	16963.9	0.281743	0.0126403	0.0319365		86.221	369984
88.596	282378	107361	8571.05	16557.5	0.372652	0.0179445	0.0467683	312452	116091	8414.98	16302.1	0.364631	0.0155684	0.0414625		86.989	287925	101193	7907.42	16758.9	0.343341	0.0152011	0.046706	294785	101289	7608.1	16227.1	0.335471	0.0138196	0.0438317		86.98	559636	137668	8346.79	21315	0.241064	0.00855042	0.0320463	405642	121205	8537.18	17494.8	0.292538	0.0122528	0.0348154		87.018	403180
89.392	258648	127070	8037.86	15921.3	0.485005	0.0175221	0.0486321	302578	111824	8556.86	16391.4	0.362396	0.01656	0.0431354		87.785	300795	111365	7392.53	17665.1	0.362762	0.0128025	0.0477359	303764	104256	7609.01	15909.4	0.33532	0.013408	0.0414548		87.778	459446	91698.8	8857.1	15296.6	0.193103	0.0115555	0.0258739	386847	119121	8317.5	17704	0.301469	0.0122805	0.0370741		87.814	270387
90.188	383783	110594	8646.57	15415.6	0.281543	0.0133458	0.0312532	310182	110518	8522.99	16497.1	0.349107	0.0160373	0.0424082		88.581	310850	95463.2	6621.35	16930.5	0.298935	0.00986439	0.0437705	290647	104480	7606.73	17299.4	0.351478	0.0140148	0.0482141		88.574	282445	121436	7948.61	18200.6	0.423115	0.0156466	0.0528047	367432	116252	8411.32	17603.8	0.309692	0.0131961	0.0387814		88.611	243954
90.985	295763	94666.8	8976.09	16749.7	0.311944	0.0185105	0.045279	312002	112506	8418.64	16660.5	0.353506	0.015603	0.0426886		89.377	300511	112063	7898.27	14422.4	0.365469	0.0145237	0.0368249	297027	108242	7570.11	17854.6	0.356672	0.0135838	0.0490604		89.37	278978	117619	7676.29	17367.6	0.414551	0.0148519	0.0504364	329918	108146	8535.35	16152.9	0.320487	0.0150988	0.0387938		89.405	260671
91.781	330336	112896	8383.4	17841.3	0.334792	0.0147274	0.0438246	315311	110784	8582.95	16838.1	0.344202	0.0159655	0.0428054		90.173	253151	102315	8214.06	20720.1	0.395881	0.018561	0.0691744	282727	105647	7586.59	17554.3	0.365681	0.0143414	0.0505032		90.166	256657	112837	9227.81	15838.9	0.432284	0.0223214	0.0488384	299878	110799	8431.46	16184	0.362071	0.0162829	0.0428453		90.201	269749
92.578	291479	117301	8049.3	17374.5	0.395474	0.0155573	0.0481319	299822	111337	8446.56	17124.6	0.364129	0.0163411	0.0460206		90.969	319828	120002	7724.35	19534.7	0.368256	0.0130821	0.0507844	274119	105940	7873.55	16910.4	0.378444	0.0158639	0.0497269		90.961	372065	97140.6	8966.94	14060.9	0.253825	0.014602	0.0286634	314375	111251	8659.38	16233.5	0.346587	0.0162566	0.041		90.998	268923
93.375	275195	118461	8859.38	16809.2	0.423552	0.0194859	0.0489393	293797	116232	8268.98	17064.2	0.388631	0.0160676	0.0467702		91.765	229295	98392.3	7474.91	16163.9	0.420453	0.0172424	0.0562437	275831	101414	7775.15	17003.7	0.359372	0.0154011	0.0497574		91.757	309246	104965	8337.63	15452.2	0.331835	0.0155471	0.0391395	341122	113347	9058.93	16288.8	0.325272	0.0161518	0.0379062		91.795	242409
94.171	306335	113361	7964.63	16848.1	0.362953	0.014511	0.044019	281946	124003	8300.1	17519.1	0.433243	0.0168661	0.0504077		92.563	267813	96927.8	8056.16	13710.8	0.35337	0.0169275	0.0386956	280911	99666.5	7718.86	16119	0.346442	0.0149142	0.0456413		92.554	354931	123695	9088.22	18447.7	0.342026	0.0156621	0.0425856	366041	114210	9155.5	16521.3	0.305236	0.0153056	0.0359364		92.591	314079
94.967	265639	119139	8088.2	16447.7	0.441646	0.0172457	0.0493457	311699	129163	8558.69	17980.9	0.408077	0.0160743	0.0470288		93.36	309068	89433.3	7406.26	14889.3	0.280882	0.0124998	0.0373233	269178	96568.5	7796.66	15909.9	0.350096	0.0158696	0.0468747		93.35	412713	128100	9674.05	17644.5	0.304398	0.0148802	0.0345889	349863	119975	9135.82	17365.3	0.33623	0.0159657	0.0400642		93.387	289930
95.764	271081	151755	8539.01	20115.9	0.554986	0.0185848	0.0620993	325677	131862	8904.7	18093	0.39872	0.0164521	0.0453312		94.157	278554	93577.6	7932.59	16296.6	0.327289	0.0158128	0.0466163	290860	96878.8	8044.26	15860.9	0.324666	0.0155325	0.0431537		94.145	381248	117150	9710.66	17001.4	0.300756	0.0162203	0.035771	365300	128545	9094.17	17524.6	0.345601	0.015167	0.0387912		94.184	285243
96.56	440245	143098	9342.23	19683.4	0.319658	0.0132131	0.0369981	340938	130044	9034.22	17861.4	0.375231	0.0160908	0.0425867		94.953	261160	104511	8113.37	18488.9	0.392086	0.0175893	0.0583199	286875	97439	8056.16	15880.1	0.331234	0.015794	0.043831		94.943	291175	125963	8868.54	18280.7	0.42602	0.0183797	0.0514757	334323	123092	8950.01	17319.1	0.361529	0.0161545	0.0418119		94.981	255382
97.357	345085	131956	10589.4	17369.9	0.376257	0.0205669	0.0405426	350692	128632	9252.99	17953.9	0.36058	0.0162693	0.0416537		95.748	337707	99943.9	8712.93	15919	0.288286	0.0153475	0.0372058	282361	106654	8441.53	17025.7	0.369788	0.0174378	0.0486668		95.739	386433	147819	8129.39	16248.6	0.376984	0.0118593	0.0333138	327279	118951	8570.13	16908.5	0.356589	0.0153301	0.0414525		95.778	250210
98.154	382639	104271	8612.24	15690.2	0.265673	0.0132955	0.032074	346979	118848	9373.81	17498.5	0.33592	0.0167985	0.0407757		96.545	247885	99728.7	8115.66	13806.9	0.393821	0.0185583	0.0422596	304192	111450	8584.32	17748.8	0.358853	0.0166439	0.0475345		96.536	200047	96428.9	8367.38	17420.2	0.473535	0.0243838	0.0710701	297671	114648	8145.41	17151.6	0.377927	0.0154296	0.0464687		96.574	302541
98.95	314413	112079	9182.05	16909.9	0.349357	0.0180611	0.0430709	322028	113286	9205.85	16956.6	0.344803	0.0175895	0.0422732		97.341	286500	135510	9333.08	20617.1	0.466795	0.0203346	0.0606269	328599	113132	8815.91	17698.5	0.337014	0.0161049	0.0437987		97.334	377490	107395	7774.69	15591.8	0.277628	0.0111925	0.0323516	293163	113762	8023.21	16973.5	0.38076	0.0152472	0.0465776		97.372	301191
99.747	252515	102834	9143.14	17839	0.399273	0.0224121	0.0575671	314285	115331	8779.75	16812.9	0.360022	0.0166537	0.0428659		98.138	387706	117558	8646.57	19912.3	0.296637	0.0131715	0.0427729	331974	119979	8787.53	17935.1	0.354451	0.0158522	0.0440699		98.131	233210	95634.8	7587.04	18216.6	0.401381	0.0174344	0.064245	284436	105197	8052.5	16851.8	0.36203	0.0158272	0.047595		98.168	302598
100.543	315487	115292	8502.4	16974	0.358483	0.0158133	0.0431283	295039	118081	8802.18	17146.1	0.393335	0.0178341	0.0468522		98.935	383198	112921	9271.3	18237.2	0.287924	0.0149783	0.0388581	348669	125794	8895.54	19016.1	0.354154	0.015397	0.0450733		98.928	268637	121532	8257.54	17390.5	0.445603	0.0176346	0.0524981	309129	106677	8121.61	16720.9	0.337539	0.014771	0.0433066		98.965	293674
101.339	306370	142181	8458.92	16651.3	0.458386	0.0161468	0.043362	288497	119777	8633.29	16882	0.408365	0.0176502	0.0470015		99.732	354584	134178	8571.05	17102.1	0.372192	0.0142021	0.0387919	357937	116125	8590.73	18603.3	0.317505	0.0141306	0.042723		99.724	342798	104994	8275.85	15639.9	0.299006	0.0138222	0.0358118	279953	110039	8280.88	17087.5	0.385506	0.0169142	0.0492258		99.761	304026
102.135	286410	118020	8724.37	17356.1	0.405134	0.0182317	0.0489324	304382	122480	8512.47	16387.2	0.395749	0.0163124	0.0428622		100.528	331361	128805	8655.72	19212	0.382198	0.0154704	0.0480048	357156	118458	8372.88	18115.4	0.324824	0.0135441	0.041434		100.52	323510	103830	8712.93	16765.7	0.313437	0.0160285	0.0415075	297860	108311	8387.98	16693.9	0.356079	0.0162467	0.0448784		100.556	351670
102.931	281705	120558	8337.63	15589.5	0.421166	0.017146	0.0433897	301003	122110	8401.25	16163.9	0.399013	0.0161232	0.0425973		101.323	332837	87165.5	7809.02	18553	0.253636	0.0128216	0.0457813	358201	123067	8276.31	17728.7	0.336895	0.013231	0.0402179		101.317	231608	124203	8571.05	17424.8	0.530037	0.0218913	0.061211	308902	105859	8312	16280.2	0.335104	0.0154076	0.0418908		101.351	374319
103.727	331935	116349	8539.01	15365.3	0.343702	0.0151307	0.0360484	306511	115395	8382.49	16036.2	0.369498	0.015767	0.0413976		102.119	383799	129221	7557.3	17472.9	0.330449	0.0104349	0.036781	351257	118104	7976.98	17893.5	0.32933	0.0126326	0.0414987		102.113	322745	86996.2	8122.53	16248.6	0.261286	0.0142114	0.0399818	300386	105116	8391.18	16745.6	0.342238	0.0161188	0.0446701		102.149	397502
104.524	298594	113445	7946.32	15857.3	0.372795	0.0148307	0.0418084	311123	114060	8252.96	15217.4	0.35959	0.0151074	0.0381047		102.915	388424	135963	8788.45	16303.5	0.34403	0.0135164	0.0332915	348122	112902	7807.64	17195.5	0.317193	0.012255	0.0398459		102.91	323846	109274	7877.67	15321.8	0.330157	0.0133956	0.0369413	305322	112956	8403.54	17335.6	0.362688	0.0158953	0.0458984		102.946	228917
105.319	333910	108601	8365.09	16012.9	0.318119	0.014512	0.0377983	314983	111529	8228.25	14846.3	0.346968	0.01484	0.0364355		103.711	319862	109367	7074.45	17926	0.334489	0.0110195	0.0456766	343362	96376.7	7047.9	14235.7	0.272873	0.0101847	0.0316696		103.706	300218	101278	8671.74	17967.1	0.329498	0.0171518	0.0488408	327536	116023	8501.48	17910.9	0.34724	0.0151053	0.0445228		103.743	282520
106.117	309470	111349	8076.76	13262.2	0.352626	0.0147295	0.0318079	308336	114810	8300.1	15284.2	0.365356	0.0154012	0.0386741		104.507	315686	102793	7809.02	15722.2	0.317848	0.0135285	0.0392067	267635	71362.4	6268.48	11516.2	0.256337	0.0101537	0.0304484		104.504	348192	143030	8774.71	19715.5	0.404998	0.015057	0.0471101	335790	122698	8699.66	17919.5	0.358738	0.0153272	0.0434396		104.538	270101
106.913	301003	107903	8214.06	13733.6	0.351072	0.0156132	0.0343062	304380	115438	8337.18	15405.1	0.372271	0.015728	0.0395872		105.303	309040	4538.92	4010.3	3754	0.0020873	0.00134753	0.000754856	190990	44936.6	5295.92	8953.21	0.219976	0.00911135	0.0292186		105.301	342677	139540	9060.76	20301.3	0.401283	0.0161486	0.0496111	343554	123677	8797.6	18290.7	0.353409	0.0152651	0.0435396		105.333	303058
107.71	298701	132752	8898.29	17555.2	0.438287	0.0180612	0.0475648	303502	116287	8289.12	15504.4	0.3762	0.0156134	0.0400356		106.099	5163.65	4149.89	3660.18	3875.29	0.41055	0.100211	0.58478	128036	23834.1	4619.01	6091.36	0.161227	0.00827472	0.0209384		106.097	364016	120370	9113.4	16292.1	0.324131	0.0153363	0.0355123	339913	129248	8660.75	17764.4	0.37386	0.0150228	0.0424428		106.13	303079
108.506	278813	116587	8131.68	16461.4	0.411133	0.016576	0.0470258	301208	114969	8478.14	16595.5	0.37467	0.0163712	0.0440225		106.895	5197.97	3834.1	3925.63	3488.55	-0.109159	0.512986	-0.0561091	65857	4159.96	3816.71	3744.39	0.0038096	0.00357966	0.00388967		106.894	362668	114168	8367.38	17177.7	0.308034	0.0133109	0.0381189	334540	122470	8453.43	16974.9	0.359406	0.0146391	0.0407414		106.925	295095
109.302	329521	112841	8124.81	16509.4	0.335462	0.0139687	0.0398367	290129	120016	8548.62	17533.7	0.406871	0.017253	0.0490149		107.691	5090.42	3854.69	3689.93	3616.7	-0.092363	0.170558	0.175516	5067.08	4136.62	3786.04	3725.17	0.413895	0.371718	0.431672		107.691	282012	129134	7987.51	15335.5	0.451521	0.0158112	0.0425607	328464	115647	8174.24	15875.6	0.345082	0.0140517	0.0381116		107.722	262465
110.098	297999	104763	9021.86	18717.7	0.343968	0.0185255	0.0516396	293629	115467	8534.89	17985	0.386212	0.0169966	0.0499822		108.488	4792.93	4422.21	3797.48	3987.42	2.25857	0.859644	2.01665	5042.36	4102.75	3849.66	3704.12	0.364963	0.522422	0.410176		108.486	321327	109139	7738.08	15768	0.332357	0.0130614	0.0386438	321257	113202	7742.2	16122.7	0.345214	0.0130073	0.0397593		108.518	4684.56
110.896	245609	133137	8566.47	18424.8	0.536397	0.0206622	0.0616459	289540	111183	8525.28	18109.5	0.376721	0.0172067	0.051136		109.285	5090.42	4422.21	3856.98	3657.89	0.984108	0.48742	0.253649	5041.45	4093.6	3869.34	3769.11	0.346672	0.564229	0.545739		109.283	312299	105422	7664.85	14804.6	0.330031	0.0132066	0.0366469	310169	116281	7560.04	15658.6	0.367814	0.0128832	0.0396834		109.316	4684.56
111.691	316205	110008	8829.64	19811.6	0.340704	0.0168267	0.0521327	294803	117050	8640.62	19081.6	0.390103	0.0172921	0.0535575		110.081	5040.08	3980.55	3978.27	3770.02	0.161825	0.79322	0.515572	5117.88	4296.35	3887.65	3789.7	0.662196	0.5198	0.507938		110.079	327981	108145	6953.16	17527.8	0.322448	0.0103658	0.0432898	313890	110791	7427.77	15510.8	0.345642	0.0123006	0.0387281		110.11	4950.02
112.487	258366	95163.4	8083.62	17083.8	0.359854	0.0177218	0.0532654	314719	121798	8566.93	19442.2	0.380365	0.0159444	0.0512817		110.878	5193.4	3788.33	4024.03	3813.5	-0.182577	0.672856	0.45913	5217.2	4170.03	3827.69	3723.34	0.370239	0.350206	0.330395		110.875	307226	129562	7456.61	14857.2	0.415321	0.01274	0.0374351	307561	113816	7761.88	16349.3	0.362847	0.0136602	0.0423041		110.908	4684.56
113.283	355835	142178	8701.49	21370	0.39384	0.0145638	0.0506877	334289	122527	8374.25	19423.5	0.360002	0.014414	0.0481817		111.676	5472.58	4868.45	3781.47	3719.68	1.06125	0.199539	0.214997	5136.02	4010.14	3780.85	3716.31	0.145122	0.318275	0.364713		111.671	300619	101685	7326.17	14596.4	0.330429	0.0125837	0.0373893	326773	118769	7915.2	17105.8	0.356585	0.0133216	0.0421298		111.705	4684.56
114.079	397580	128505	8653.43	20521	0.317228	0.0128949	0.0431447	342097	125852	8206.28	18567.2	0.361526	0.0135831	0.0445308		112.471	5289.51	3790.62	3497.71	3655.6	-0.155267	-0.140861	0.180969	5160.01	4017.54	3731.49	3702.89	0.151641	0.223409	0.327799		112.468	289683	124267	9408.6	19960.3	0.422302	0.02037	0.0576361	321173	123473	8237.4	17287	0.377748	0.0145748	0.0434473		112.501	4684.56
114.875	343457	136778	7603.06	18331	0.392289	0.011855	0.0435729	365346	130197	8380.2	18451.4	0.350275	0.0131899	0.0413409		113.266	4684.56	3622.76	3622.76	3622.76	-2.31257	0.187506	0.812525	5148.88	4093.94	3633.98	3666.02	0.284085	0.0622398	0.271451		113.264	408356	130187	8431.46	18587.3	0.312851	0.0119635	0.037297	334520	123438	8534.89	17769	0.362362	0.0148869	0.0431504		113.297	4879.89
115.671	355247	126636	7989.8	15530	0.350186	0.0125591	0.0341222	354881	123799	8120.7	17753.4	0.342475	0.0128432	0.0405837																		114.061	299983	131665	8564.18	18434	0.432622	0.0168014	0.05046	350529	129960	8933.99	18717.7	0.364443	0.0153515	0.043896		114.094	4684.56
116.468	374609	116889	8953.21	16504.9	0.305532	0.0145052	0.0349711	337397	119801	7981.56	16614.7	0.348452	0.0130998	0.0392945																		114.858	373959	129386	8944.06	17266.9	0.339814	0.0144651	0.0371954	344637	123473	8689.13	17824.4	0.351685	0.0148975	0.0420296
117.265	303511	110187	7403.97	17880.2	0.355765	0.012773	0.0478864	334299	114479	8206.28	16159.3	0.335589	0.0139043	0.0382829																		115.654	380667	134292	9321.64	19340.2	0.346799	0.0152111	0.0420446	326111	120889	8478.14	17558.9	0.36391	0.0150997	0.0436256
118.06	310162	108514	7957.76	14827.5	0.342552	0.0143069	0.036857	325505	112978	8443.81	16158.4	0.340106	0.0150251	0.0393288																		116.45	260222	91836.1	8184.31	15493.4	0.344115	0.0179286	0.0468058	325078	115432	8333.06	16966.7	0.348056	0.0146957	0.0419184
118.857	327965	110168	8726.66	16054.1	0.328812	0.0158965	0.0386204	306505	112842	8230.54	16239.4	0.361053	0.0152642	0.0420714																		117.248	315722	117265	7376.51	17260	0.364458	0.0121347	0.0441348	305429	113501	8229.62	16906.3	0.364369	0.0153116	0.0444553
119.653	311278	119130	9177.47	15525.4	0.37591	0.0182308	0.038998	298412	116602	8417.73	15867.3	0.38379	0.0163214	0.0419638																		118.044	294820	104379	7838.77	15472.8	0.346309	0.0146011	0.0411557	282784	107573	7935.34	16894.8	0.37272	0.0155001	0.0480323
120.448	279607	116210	7886.82	16909.9	0.408574	0.0156381	0.0485204	302270	115230	8404.91	16027.1	0.374209	0.0160669	0.0419565																		118.842	275712	119731	8426.88	16964.8	0.427334	0.0177989	0.0495585	301697	111419	7859.82	17594.6	0.361938	0.0142594	0.0473301
121.244	263046	128990	8339.92	16019.7	0.48418	0.0183923	0.0481854	293753	113149	8384.32	16374.9	0.378033	0.0164687	0.0443944																		119.637	267442	104653	7850.21	19283	0.38342	0.0161652	0.0599357	309582	116963	8285.46	17853.6	0.370759	0.0152862	0.0469559
122.04	329455	101653	7893.69	15626.1	0.3011	0.0132602	0.0371264	243265	103374	7804.28	15374.7	0.417027	0.0175218	0.0495928																		120.433	354790	111065	7806.73	18992.3	0.306103	0.0120095	0.0441579	325977	119103	8470.82	17940.6	0.358505	0.0150832	0.0448312
122.837	285381	99763.1	8623.68	17793.2	0.341619	0.0179401	0.050668	188387	80962.3	6951.47	12664.2	0.419607	0.0181132	0.0496528																		121.229	355147	144986	9504.71	18555.3	0.402546	0.0168405	0.0428662	329061	119207	8301.94	18089.3	0.355417	0.0144194	0.0448636
123.634	58836.8	70251.3	6277.28	10524.5	1.22295	0.0495602	0.128159	136980	56048.1	6008.04	10291	0.394369	0.0180205	0.0510061																		122.025	376797	115079	8765.56	15907.6	0.298789	0.0138753	0.0332602	334614	120582	8236.95	17380.9	0.353604	0.0139799	0.0419622
124.431	5215.47	4153.67	3622.76	3357.31	0.483875	0.0537638	-0.290325	72132	36548.2	5153.85	7890.3	0.484177	0.0226691	0.0644159																		122.82	291131	120249	7582.47	17708.6	0.406145	0.0138947	0.0494872	328012	121497	8236.03	17139.2	0.363652	0.0142624	0.0420717
125.228	6011.83	4419.12	3622.76	4153.67	0.404036	0.0252526	0.393941	16099	17320.1	4153.67	5056.21	1.16529	0.0459454	0.131247																		123.617	295207	111530	7525.26	15740.6	0.370453	0.013503	0.0420222	314137	113061	8020.46	16926.8	0.352699	0.0142053	0.0432712
126.024	5215.47	4153.67	3622.76	3622.76	0.483875	0.0537638	0.0860221	5268.56	4100.58	3622.76	3675.86	0.388431	0.00275484	0.184574																		124.415	321777	115642	7802.15	17784.1	0.352387	0.0132449	0.0449444	296478	110202	7992.55	17049.5	0.364242	0.014969	0.046309
126.819	5215.47	3622.76	3622.76	3622.76	-0.268819	0.0537638	0.0860221	5162.38	3994.4	3675.86	3728.95	0.290735	0.0830678	0.293932																		125.21	285774	102804	8426.88	17493.5	0.35185	0.0171621	0.049665	297834	109516	8169.21	17699.4	0.360217	0.0155022	0.0483109
127.614	4684.56	4153.67	3622.76	3622.76	1.95658	0.217398	0.347836	4896.93	3941.31	3675.86	3622.76	0.351069	0.1383	0.223408																		126.007	288500	100786	8625.97	16520.9	0.341365	0.0176985	0.0457631	284358	111451	8452.97	18211.5	0.384482	0.0172629	0.0524681
128.411	4684.56	3622.76	3888.22	3622.76	-1.08699	1.73918	0.347836	4790.74	3835.13	3675.86	3622.76	0.115944	0.18841	0.304354																		126.803	297912	116816	8465.78	20958.1	0.385057	0.0165846	0.0594205	269896	109503	8516.59	17807.9	0.398097	0.0184436	0.0538064
129.208	4684.56	4153.67	3622.76	3622.76	1.95658	0.217398	0.347836	4684.56	3888.22	3675.86	3622.76	0.465924	0.295464	0.477288																		127.599	227826	121205	8944.06	18301.2	0.52559	0.0239329	0.0661736	283575	111203	8450.22	17819.3	0.384672	0.0173016	0.0512096
130.004	4684.56	3622.76	3622.76	3622.76	-1.08699	0.217398	0.347836	4684.56	3782.04	3675.86	3622.76	-0.102276	0.295464	0.477288																		128.394	249469	105903	8120.24	15765.7	0.41666	0.0184541	0.0499727	283286	111804	8396.67	17589.1	0.387229	0.0171274	0.0504367
130.8	4684.56	3888.22	3622.76	3622.76	0.434795	0.217398	0.347836	4684.56	3888.22	3622.76	3622.76	0.465924	0.011364	0.477288																		129.191	354167	111303	8095.07	17550.7	0.307329	0.0128556	0.0401128	293910	109671	8300.56	16464.1	0.365638	0.0161663	0.044697
131.596	4684.56	3622.76	3622.76	3622.76	-1.08699	0.217398	0.347836	4684.56	3888.22	3622.76	3622.76	0.465924	0.011364	0.477288																		129.988	287056	103793	8358.23	15369.8	0.353754	0.0168412	0.0419224	300352	109837	8173.79	15678.3	0.358238	0.0153857	0.0410669
132.393	4684.56	4153.67	3622.76	3622.76	1.95658	0.217398	0.347836	4790.74	3994.4	3622.76	3516.58	0.659433	0.00724652	-0.0579722																		130.784	351034	106150	7985.22	15333.2	0.295234	0.0126548	0.0340755	311930	111445	7907.88	15808.7	0.349975	0.0139411	0.0399444
133.189	4684.56	4153.67	3622.76	3622.76	1.95658	0.217398	0.347836	4896.93	3941.31	3675.86	3516.58	0.351069	0.1383	-0.0425538																		131.58	260034	122038	8310.17	14372.1	0.462587	0.0184344	0.042451	302460	111277	7741.28	15313.5	0.360537	0.013825	0.0395518
133.987	5215.47	4153.67	3622.76	3091.86	0.483875	0.0537638	-0.666672	5109.29	3994.4	3675.86	3516.58	0.315975	0.0902786	-0.027778																		132.375	307356	113940	6790.69	16417.9	0.363547	0.0105353	0.0425731	290650	114613	7502.37	15320.4	0.387079	0.0135606	0.0412086
134.784	5215.47	3622.76	3888.22	3622.76	-0.268819	0.430111	0.0860221	5109.29	3994.4	3675.86	3516.58	0.315975	0.0902786	-0.027778																		133.171	306820	110466	7262.09	15074.6	0.352699	0.0121135	0.0382045	275896	112738	7450.2	15274.2	0.401217	0.0141057	0.0432789
135.581	5746.38	3888.22	3622.76	3622.76	0.0613499	0.030675	0.04908	5109.29	3994.4	3675.86	3516.58	0.315975	0.0902786	-0.027778																		133.966	228004	120471	7163.69	15404.2	0.521882	0.015946	0.0531552	294255	111650	7245.62	15857.7	0.372034	0.0125056	0.0425505
136.378	4684.56	4153.67	3622.76	3622.76	1.95658	0.217398	0.347836	5109.29	3994.4	3728.95	3622.76	0.315975	0.177085	0.145835																		134.763	277266	96776.7	7724.35	15102.1	0.340725	0.0151214	0.0424455	278664	111166	7537.62	15777.6	0.39143	0.0142821	0.0446785
137.174	4684.56	4153.67	3622.76	3622.76	1.95658	0.217398	0.347836	5003.11	3994.4	3675.86	3622.76	0.382357	0.109245	0.176473																		135.559	351828	116596	7287.27	17289.8	0.324641	0.010616	0.0396317	280536	111959	7737.62	17976.8	0.391648	0.01491	0.052344
137.971	5215.47	4153.67	3888.22	3622.76	0.483875	0.430111	0.0860221	4684.57	4047.49	3675.86	3516.58	1.3182	0.295459	-0.0909103																		136.356	229402	111521	8250.68	16017.4	0.478832	0.0206812	0.0555523	318033	110814	8095.98	18567.2	0.341147	0.0142697	0.0479661
138.767	4684.56	3622.76	3622.76	3622.76	-1.08699	0.217398	0.347836	4684.57	4047.49	3675.86	3516.58	1.3182	0.295459	-0.0909103																		137.152	316178	114429	8262.12	26070.3	0.354827	0.0149589	0.072343	348961	112405	8351.36	18966.7	0.31513	0.0137297	0.0448188
139.563	4153.67	4153.67	3622.76	3091.86	-0.957477	-0.106386	1.31919	4578.39	4047.49	3675.86	3410.4	3.0526	0.684204	-1.5263																		137.948	415491	114745	8955.5	18356.2	0.269841	0.013031	0.0360869	351884	114379	8683.18	19139.3	0.318162	0.0145696	0.0449385
140.36	4684.56	4153.67	3622.76	3622.76	1.95658	0.217398	0.347836	4472.21	3941.31	3622.76	3410.4	-5.50016	-0.0833357	4.83347																		138.744	431908	104731	9001.26	17099.8	0.236042	0.0126375	0.0317608	367598	119552	8722.08	19839.5	0.31864	0.0140461	0.0449222
141.155	4153.67	4153.67	3622.76	3091.86	-0.957477	-0.106386	1.31919	4472.21	3941.31	3622.76	3410.4	-5.50016	-0.0833357	4.83347																		139.539	366440	126466	8946.34	18152.5	0.338807	0.014772	0.0404155	368833	120592	9003.1	18236.7	0.320416	0.0147699	0.0403699
141.953	4684.56	3622.76	3622.76	3622.76	-1.08699	0.217398	0.347836	4616.99	3922.7	3663.2	3462.74	1.01887	0.356735	-0.593735																		140.334	307972	137386	8445.19	19518.7	0.440086	0.0159669	0.0527064	349983	116521	8890.05	17922.8	0.326116	0.0152486	0.041664
142.75	4684.56	3622.76	3622.76	3622.76	-1.08699	0.217398	0.347836	4616.99	3922.7	3663.2	3462.74	1.01887	0.356735	-0.593735																		141.13	322354	119631	9667.18	18056.4	0.364298	0.0190895	0.0457197	302612	121292	8839.7	17784.5	0.393952	0.0175032	0.047822
143.547	4877.6	4060.65	3824.94	3353.54	0.675621	0.653384	-0.567528	4732.82	3864.96	3673.31	3555.46	0.27139	0.223995	0.093078																		141.927	321242	94392.2	8390.27	16786.3	0.285881	0.0151244	0.0418698	278345	116526	8475.85	17624.3	0.411463	0.0177257	0.0514757
144.344	4684.56	4153.67	3622.76	3622.76	1.95658	0.217398	0.347836	4748.91	3945.69	3690.16	3533.02	0.575374	0.276718	-0.00218874																		142.724	195054	128583	8749.54	16408.8	0.65474	0.0270291	0.0676233	281215	110745	8333.51	16476.5	0.3863	0.0170273	0.0467926
																																143.52	245103	102637	7127.08	17351.6	0.410647	0.0146603	0.0574726	288023	106665	8135.34	16232.1	0.362629	0.0159192	0.0448066
																																144.317	322324	108484	7733.5	13779.4	0.329254	0.013006	0.0322644	277712	106722	8022.75	16027.1	0.376525	0.0161079	0.0457474
																																145.114	356394	99229.9	8676.32	16834.4	0.271068	0.0144263	0.0378232	301791	105489	8014.97	16750.2	0.341875	0.0147769	0.0444743
																																145.91	269687	94676	7827.32	15761.1	0.342542	0.0159421	0.0461447	319234	109491	8530.32	16967.6	0.335642	0.0155955	0.0426999
																																146.706	315445	122418	8710.64	20024.4	0.381359	0.0164369	0.053066	323689	111857	8750	17789.1	0.338371	0.0160662	0.0446781
																																147.522	332318	122647	9703.8	18438.6	0.362426	0.0186209	0.0454958	329071	118328	8731.69	17519.5	0.352698	0.0157433	0.0431064
																																148.317	344599	120315	8831.92	17887.1	0.342478	0.0153843	0.0422307	339163	125456	8764.65	18188.2	0.363363	0.0153669	0.0438046
																																149.114	383305	131583	8584.78	15486.5	0.33723	0.0131596	0.0315769	331672	126461	8782.95	18106.3	0.374757	0.0157748	0.0445572
																																149.909	320148	130315	7992.09	19104.5	0.4007	0.0139151	0.0493603	333427	131868	8604.92	18021.6	0.389199	0.0151493	0.044062
																																150.705	277991	127446	8802.18	19614.8	0.451984	0.0190231	0.0588368	329031	135833	8605.37	17832.1	0.406692	0.0153559	0.044075
																																151.501	341091	149682	8813.62	18015.2	0.433311	0.0154903	0.0430518	319818	132015	8500.11	17725.5	0.406466	0.0154708	0.0450249
																																152.298	322619	140142	8834.21	16939.7	0.428481	0.0164546	0.0421705	332669	127857	8331.68	17202.8	0.377874	0.0143515	0.0416685
																																153.092	337238	112491	8058.45	14953.3	0.326539	0.0133998	0.0343468	321094	123514	8014.51	16488.9	0.377971	0.0138743	0.0409365
																																153.89	384403	109525	7149.96	16491.1	0.278184	0.00934414	0.0341304	318611	118350	7887.74	16078.8	0.364516	0.0135803	0.0399545
																																154.685	220118	105731	7216.33	16044.9	0.472597	0.0167735	0.0580723	309194	110571	7784.3	15188.1	0.350249	0.0136606	0.0382659
																																155.481	328675	123860	8179.74	15964.8	0.370242	0.014128	0.0383749	300532	104325	7788.42	15723.2	0.339397	0.0140743	0.0411935
																																156.277	275536	101248	8317.04	12486.5	0.359402	0.0174052	0.033064	289861	105963	8092.32	16171.2	0.357831	0.0156659	0.0443047
																																157.073	293925	81261.5	8079.05	17628.5	0.267491	0.0154766	0.0487326	312579	111732	8266.69	16153.4	0.350169	0.0150765	0.040979
																																157.871	331050	117713	8669.45	18731.5	0.348722	0.0155251	0.0465697	300859	106406	8242.44	16062.8	0.346044	0.015591	0.0422941
																																158.667	333711	134579	8088.2	15955.7	0.397141	0.0136337	0.0377599	306016	108701	8331.68	16740.6	0.347736	0.0156204	0.043819
																																159.462	270074	97227.5	8058.45	15511.7	0.351653	0.0167893	0.0451381	304937	120395	8509.26	17146.5	0.387918	0.0162677	0.045328
																																160.258	301321	112722	8763.27	15875.6	0.366837	0.0173965	0.0416113	304561	124252	8547.71	17466.4	0.40126	0.0164162	0.0464511
																																161.054	288527	139734	8966.94	19658.3	0.478489	0.0188975	0.056807	312221	126375	8784.33	17874.7	0.398169	0.0167766	0.0466215
																																161.851	329173	136997	8861.67	20331	0.410144	0.016207	0.0517665	336280	132118	8864.88	18531.9	0.386604	0.0158026	0.0452215
																																162.647	372010	145192	9271.29	17996.9	0.384632	0.0154324	0.0393794	357204	132740	8900.12	18839.9	0.365431	0.0149649	0.0434117
																																163.444	390367	125942	8461.21	18797.8	0.316436	0.0125984	0.0395817	349642	125291	8547.25	18287.1	0.351851	0.0142703	0.0427609
																																164.24	405944	115837	8939.48	17415.6	0.278979	0.013301	0.0346021	342829	119235	8322.53	17493.9	0.341037	0.0138934	0.0412774
																																165.036	250716	102486	7202.6	16893.9	0.400669	0.0146327	0.0543027	330948	108577	8132.59	16896.6	0.320795	0.0138172	0.04095
																																165.832	295109	106720	7738.08	16365.3	0.354023	0.01424	0.0441865	305927	106848	8028.7	16195.5	0.341692	0.0146197	0.0420233
																																166.628	312605	91900.2	8321.62	15010.6	0.285806	0.0153255	0.037279	286342	104155	7798.49	16026.1	0.355884	0.0148188	0.0443431
																																167.424	265259	117297	7941.74	15292	0.435129	0.0166517	0.045129	301717	104102	7930.76	15633.9	0.337292	0.0144972	0.0407289
																																168.221	308020	102372	7788.42	16568.9	0.324633	0.0138001	0.0429777	312620	106028	8075.84	15511.7	0.331607	0.014455	0.0388907
																																169.019	327592	102221	7863.94	14932.8	0.304496	0.0131977	0.0353086	251183	88493.7	7138.98	13212.8	0.343116	0.0142572	0.0392573
																																169.815	349625	116352	8463.5	15754.3	0.326004	0.0140925	0.0354349	199069	65812	6381.36	10772.8	0.318437	0.0141821	0.0372309
																																170.614	5422.24	4227.7	3637.3	3516.01	0.42754	0.0424713	-0.0126224	138295	46115.3	5654.41	8183.53	0.315863	0.0151911	0.0347889
																																171.41	4684.56	3888.22	4153.67	3091.86	0.235302	4.41192	-3.47071	73713.9	26608.1	4806.18	5921.54	0.328757	0.0171118	0.0345681
																																172.206	4153.67	3888.22	4153.67	3622.76	-0.0727294	-1.36368	-0.236371	4779.01	4168.47	3838.03	3495.23	1.32949	0.964961	-0.159777
																																173.003	4684.56	4684.56	3622.76	3622.76	6.58833	0.176477	0.764732	4631.47	4153.67	3835.13	3516.58	3.72972	2.81084	-0.189191
																																173.799	4950.02	4153.67	3622.76	3622.76	0.754725	0.0566044	0.245286	4737.66	4153.67	3728.95	3622.76	1.55055	0.584272	0.50562
																																174.595	4684.56	4153.67	3622.76	3622.76	2.35302	0.176477	0.764732	4950.02	4100.58	3622.76	3622.76	0.580308	-2.30782e-15	0.233163
																																175.39	5215.47	3888.22	3622.76	3622.76	0.0449441	0.0337081	0.146068	4950.02	4100.58	3622.76	3622.76	0.580308	-2.30782e-15	0.233163
																																176.186	5215.47	3622.76	3622.76	3622.76	-0.359553	0.0337081	0.146068	5109.29	3994.4	3622.76	3622.76	0.221398	-1.64357e-15	0.166053
																																176.981	4684.56	4684.56	3622.76	3622.76	6.58833	0.176477	0.764732	5215.47	3888.21	3622.76	3622.76	0.024763	-1.37897e-15	0.13932
																																177.776	5746.38	3622.76	3622.76	3622.76	-0.198758	0.0186336	0.0807456	5109.29	3835.12	3622.76	3622.76	-0.0664271	-1.64357e-15	0.166053
																																178.572	5215.47	3622.76	3622.76	3622.76	-0.359553	0.0337081	0.146068	5003.11	3941.31	3622.76	3622.76	0.155245	-2.03383e-15	0.205481
																																179.369	4684.56	3622.76	3622.76	3622.76	-1.88242	0.176477	0.764732	5003.11	3835.13	3622.76	3622.76	-0.0821925	-2.03383e-15	0.205481
																																180.165	4684.56	4153.67	3622.76	3622.76	2.35302	0.176477	0.764732	4790.74	3941.31	3622.76	3622.76	0.295657	-3.87315e-15	0.391311
																																180.96	4684.56	4153.67	3622.76	3622.76	2.35302	0.176477	0.764732	4684.56	4047.49	3622.76	3622.76	1.36512	-7.07014e-15	0.714308
																																181.756	4684.56	4153.67	3622.76	3622.76	2.35302	0.176477	0.764732	4684.56	4153.67	3622.76	3622.76	2.19054	-7.07014e-15	0.714308
																																182.552	4684.56	4153.67	3622.76	3622.76	2.35302	0.176477	0.764732	4684.56	4153.67	3622.76	3516.58	2.19054	-7.07014e-15	-0.111115
																																183.349	4684.56	4153.67	3622.76	3622.76	2.35302	0.176477	0.764732	4790.74	4047.49	3622.76	3516.58	0.747839	-3.87315e-15	-0.0608706
																																184.145	4684.56	4153.67	3622.76	3091.86	2.35302	0.176477	-3.47071	4790.74	3941.31	3622.76	3516.58	0.295657	-3.87315e-15	-0.0608706
																																184.941	5215.47	3622.76	3622.76	3622.76	-0.359553	0.0337081	0.146068	4790.74	3835.13	3622.76	3516.58	-0.156524	-3.87315e-15	-0.0608706
																																185.737	4684.56	3622.76	3622.76	3622.76	-1.88242	0.176477	0.764732	5003.11	3835.13	3622.76	3516.58	-0.0821925	-2.03383e-15	-0.0319638
																																186.533	4684.56	3622.76	3622.76	3622.76	-1.88242	0.176477	0.764732	5109.29	3835.13	3622.76	3622.76	-0.0664211	-1.64357e-15	0.166053
																																187.329	5746.38	4153.67	3622.76	3622.76	0.248448	0.0186336	0.0807456	5003.11	3941.31	3516.58	3622.76	0.155253	-0.237445	0.205481
																																188.126	5215.47	4153.67	3622.76	3622.76	0.449441	0.0337081	0.146068	5109.29	4047.49	3516.58	3622.76	0.317345	-0.191883	0.166053
																																188.923	4684.56	4153.67	3091.86	3622.76	2.35302	-4.05896	0.764732	5109.29	4047.49	3410.4	3622.76	0.317345	-0.383767	0.166053
																																189.718	5215.47	4153.67	3622.76	3622.76	0.449441	0.0337081	0.146068	4896.93	3941.31	3410.4	3622.76	0.203595	-0.622762	0.269464
																																190.514	4684.56	3622.76	3091.86	3622.76	-1.88242	-4.05896	0.764732	4790.74	3835.13	3410.4	3569.67	-0.156524	-0.904363	0.16522
																																191.31	4684.56	3622.76	3622.76	3622.76	-1.88242	0.176477	0.764732	4790.74	3728.95	3516.58	3463.49	-0.608706	-0.452182	-0.286961
																																192.107	4684.56	3622.76	3622.76	3357.31	-1.88242	0.176477	-1.35299	4684.56	3728.95	3622.76	3463.49	-1.11115	-7.07014e-15	-0.523826
																																192.903	4684.56	3622.76	3622.76	3091.86	-1.88242	0.176477	-3.47071	4684.56	3835.13	3622.76	3463.49	-0.285723	-7.07014e-15	-0.523826
																																193.7	4684.56	4153.67	4153.67	3622.76	2.35302	4.41192	0.764732	4684.56	3941.31	3622.76	3463.49	0.539699	-7.07014e-15	-0.523826
																																194.498	4684.56	4153.67	3091.86	3622.76	2.35302	-4.05896	0.764732	4790.74	4047.49	3622.76	3516.58	0.747839	-3.87315e-15	-0.0608706
																																195.294	4684.56	4153.67	3622.76	3622.76	2.35302	0.176477	0.764732	4790.74	4153.67	3622.76	3622.76	1.20002	-3.87315e-15	0.391311
																																196.09	5215.47	4153.67	3622.76	3622.76	0.449441	0.0337081	0.146068	4684.57	4153.67	3516.58	3622.76	2.19049	-0.825401	0.71429
																																196.886	4684.56	4153.67	3622.76	3622.76	2.35302	0.176477	0.764732	4684.57	4259.85	3622.76	3622.76	3.01586	-7.06996e-15	0.71429
																																197.683	4153.67	4153.67	3622.76	3622.76	-0.727294	-0.0545471	-0.236371	4684.57	4259.85	3622.76	3622.76	3.01586	-7.06996e-15	0.71429
																																198.48	4684.56	4684.56	3622.76	3622.76	6.58833	0.176477	0.764732	4578.38	4153.67	3622.76	3516.58	12.5457	-4.04926e-14	-0.636383
																																199.276	4684.56	4153.67	3622.76	3622.76	2.35302	0.176477	0.764732	4578.38	4153.67	3622.76	3516.58	12.5457	-4.04926e-14	-0.636383
																																200.073	4684.56	3622.76	3622.76	3091.86	-1.88242	0.176477	-3.47071	4684.56	4047.49	3516.58	3516.58	1.3651	-0.825422	-0.111115
																																200.869	4684.56	4153.67	3622.76	3622.76	2.35302	0.176477	0.764732	4684.56	3835.13	3410.4	3516.58	-0.285723	-1.65084	-0.111115
																																201.666	4684.56	3622.76	3091.86	3622.76	-1.88242	-4.05896	0.764732	4578.38	3728.95	3410.4	3516.58	-6.36383	-9.45484	-0.636383
																																202.464	4684.56	3622.76	3091.86	3622.76	-1.88242	-4.05896	0.764732	4578.38	3835.13	3410.4	3622.76	-1.63641	-9.45484	4.09104
																																203.261	4153.67	3622.76	3622.76	3622.76	0.581835	-0.0545471	-0.236371	4578.38	3835.13	3410.4	3516.58	-1.63641	-9.45484	-0.636383
																																204.059	4684.56	4153.67	3622.76	3622.76	2.35302	0.176477	0.764732	4578.38	3941.31	3516.58	3516.58	3.091	-4.72742	-0.636383
																																204.855	4684.56	4153.67	3622.76	3091.86	2.35302	0.176477	-3.47071	4578.38	4047.49	3622.76	3410.4	7.81842	-4.04926e-14	-5.3638
																																205.651	4684.56	4153.67	3622.76	3622.76	2.35302	0.176477	0.764732	4684.56	4153.67	3622.76	3410.4	2.19054	-7.07014e-15	-0.936537
																																206.447	4684.56	4153.67	3622.76	3091.86	2.35302	0.176477	-3.47071	4684.56	4153.67	3622.76	3410.4	2.19054	-7.07014e-15	-0.936537
																																207.242	4684.56	4153.67	3622.76	3622.76	2.35302	0.176477	0.764732	4684.56	4047.49	3622.76	3516.58	1.36512	-7.07014e-15	-0.111115
																																208.038	4684.56	4153.67	3622.76	3622.76	2.35302	0.176477	0.764732	4790.74	3941.31	3516.58	3516.58	0.295657	-0.452182	-0.0608706
																																208.834	4684.56	3622.76	3622.76	3622.76	-1.88242	0.176477	0.764732	4790.74	3941.31	3516.58	3622.76	0.295657	-0.452182	0.391311
																																209.63	5215.47	3622.76	3091.86	3622.76	-0.359553	-0.775286	0.146068	4790.74	3835.13	3516.58	3622.76	-0.156524	-0.452182	0.391311
																																210.427	4684.56	4153.67	3622.76	3622.76	2.35302	0.176477	0.764732	4790.74	3728.95	3516.58	3516.58	-0.608706	-0.452182	-0.0608706
																																211.223	4684.56	3622.76	3622.76	3622.76	-1.88242	0.176477	0.764732	4896.93	3728.95	3516.58	3463.49	-0.419167	-0.311381	-0.197607
																																212.021	4684.56	3622.76	3622.76	3091.86	-1.88242	0.176477	-3.47071	4790.74	3835.13	3622.76	3463.49	-0.156524	-3.87315e-15	-0.286961
																																212.817	5215.47	3622.76	3622.76	3357.31	-0.359553	0.0337081	-0.258429	4790.74	3782.04	3675.86	3410.4	-0.382615	0.226091	-0.513052
																																213.615	4684.56	4153.67	3622.76	3622.76	2.35302	0.176477	0.764732	4790.74	3782.04	3675.86	3410.4	-0.382615	0.226091	-0.513052
																																214.41	4684.56	3888.22	3888.22	3357.31	0.235302	2.2942	-1.35299	4896.93	3888.22	3675.86	3516.58	0.0479047	0.15569	-0.0419167
																																215.206	4684.56	3622.76	3622.76	3622.76	-1.88242	0.176477	0.764732	4790.74	3994.4	3675.86	3463.49	0.521748	0.226091	-0.286961
																																216.002	5215.47	4153.67	3622.76	3622.76	0.449441	0.0337081	0.146068	4790.74	3994.4	3569.67	3463.49	0.521748	-0.226091	-0.286961
																																216.799	4684.56	4153.67	3622.76	3091.86	2.35302	0.176477	-3.47071	4790.74	4047.49	3516.58	3516.58	0.747839	-0.452182	-0.0608706
																																217.596	4684.56	4153.67	3091.86	3622.76	2.35302	-4.05896	0.764732	4684.57	4153.67	3516.58	3516.58	2.19049	-0.825401	-0.111112
																																218.391	4684.56	4153.67	3622.76	3622.76	2.35302	0.176477	0.764732	4588.62	4114.47	3474.18	3620.18	7.42034	-4.54494	2.73157
																																219.189	4153.67	4153.67	3622.76	3622.76	-0.727294	-0.0545471	-0.236371	4588.62	4114.47	3474.18	3726.36	7.42034	-4.54494	5.97946
																																219.984	4735.72	3957.67	3410.75	4140.74	0.560583	-1.07586	3.47768	4564.63	4104.67	3569.76	3752.26	26.7395	-6.08841	25.4292
																																220.78	4684.56	4153.67	3622.76	3622.76	2.35302	0.176477	0.764732	4524.65	4088.34	3552.09	3795.42	-6.92172	2.25994	-8.45956
[truncated: 148 more columns]

## Sheet: Cu compiled
max med bgrd		Raw
		1093	1094	1095	1096	1097	1098	1099	1100	1101	1102
	Bgnd subtracted avg	2.82157	2.70607	2.64196	2.59261	2.68347	2.97912	3.1345	2.82568	2.7745	2.70808
	Bgnd subtracted stdev	0.510543	0.367986	0.395943	0.516745	0.524688	0.758434	0.706358	0.789372	0.737006	0.614238
	Bgnd subtracted RSD	0.180943	0.135985	0.149867	0.199314	0.195526	0.254583	0.22535	0.279357	0.265636	0.226817
	Std err mean	0.0505513	0.0355746	0.0393978	0.0530169	0.0524688	0.0704188	0.0709916	0.0717611	0.0715844	0.0593807
	RSE	0.017916	0.0131462	0.0149123	0.0204492	0.0195526	0.0236375	0.0226485	0.0253961	0.0258008	0.0219273		Average preicsion (permil)
	2*permil	35.832	26.2924	29.8246	40.8985	39.1052	47.2749	45.297	50.7922	51.6017	43.8545		41.0773
max med bgrd
		Rolling (of 5)
	Bgnd subtracted avg	2.82338	2.70097	2.64086	2.60902	2.67146	2.96587	3.13639	2.84364	2.79085	2.70761
	Bgnd subtracted stdev	0.204017	0.18525	0.201732	0.262361	0.226812	0.449641	0.341603	0.413853	0.480276	0.396752
	Bgnd subtracted RSD	0.0722599	0.0685865	0.0763887	0.100559	0.0849018	0.151605	0.108916	0.145537	0.17209	0.146532
	Std err mean	0.0202007	0.0179088	0.0200731	0.0269176	0.0226812	0.0417481	0.0343324	0.037623	0.0485152	0.0383554
	RSE	0.00715479	0.00663051	0.00760096	0.0103171	0.00849018	0.0140762	0.0109464	0.0132306	0.0173837	0.0141658		Average preicsion (permil)
	2*permil	14.3096	13.261	15.2019	20.6343	16.9804	28.1524	21.8929	26.4612	34.7674	28.3316		21.9993
		0	-0.0433576	-0.0646466	-0.0759256	-0.053809	0.0504646	0.110863	0.0071732	-0.0115246	-0.0410064
		0	0	0	0	0	0	0	0	0	0

## Sheet: Ni compiled
max med bgrd
		1114	1115	1116	1117	1118	1119	1120	1121	1122	1123	1124	1125	1126						1114	1115	1116	1117	1118	1119	1120	1121	1122	1123	1124	1125	1126
		60/58	Raw																	60/58	Rolled (of 5)
	Bgnd subtracted avg	0.363343	0.365273	0.367382	0.367298	0.35815	0.359472	0.364342	0.381602	0.386363	0.389555	0.378626	0.380516	0.347261					Bgnd subtracted avg	0.360292	0.360351	0.36068	0.363529	0.353533	0.355122	0.360025	0.376159	0.376522	0.3811	0.373118	0.377556	0.340839
	Bgnd subtracted stdev	0.0539619	0.0576792	0.0679441	0.0580679	0.059032	0.0635574	0.0647125	0.070139	0.0950094	0.092632	0.0632913	0.0578324	0.085232					Bgnd subtracted stdev	0.0238146	0.0200358	0.0278376	0.018545	0.0260321	0.0275225	0.0230275	0.0305525	0.0385888	0.0422822	0.0255459	0.0265846	0.037844
	Bgnd subtracted RSD	0.148515	0.157907	0.184942	0.158095	0.164825	0.176807	0.177615	0.183802	0.245907	0.23779	0.167161	0.151984	0.245441					Bgnd subtracted RSD	0.0660982	0.0556006	0.0771808	0.0510139	0.0736341	0.0775015	0.063961	0.0812223	0.102488	0.110948	0.0684661	0.0704123	0.111032
	Std err mean	0.00507631	0.00604642	0.00519582	0.00641253	0.00596313	0.00655544	0.00660469	0.00719611	0.0090179	0.00940536	0.00663474	0.00567093	0.00883815					Std err mean	0.00224029	0.00210032	0.00212879	0.00204796	0.00262964	0.00283873	0.00235024	0.00313462	0.00366269	0.00429311	0.00267794	0.00260684	0.00392424
	RSE	0.0139711	0.0165531	0.0141428	0.0174587	0.0166498	0.0182363	0.0181277	0.0188576	0.0233405	0.0241439	0.0175232	0.0149033	0.025451	average precision				RSE	0.006218	0.00582853	0.00590217	0.00563355	0.00743816	0.00799367	0.00652799	0.00833323	0.00972769	0.011265	0.0071772	0.0069045	0.0115135	average precision
	2*permil	27.9423	33.1063	28.2857	34.9173	33.2997	36.4726	36.2555	37.7153	46.681	48.2878	35.0464	29.8065	50.9021	36.8245				2*permil	12.436	11.6571	11.8043	11.2671	14.8763	15.9873	13.056	16.6665	19.4554	22.5301	14.3544	13.809	23.0269	15.4559
		61/58																		61/58
	Bgnd subtracted avg	0.0154343	0.015469	0.0154483	0.0155256	0.0149264	0.0150878	0.0158183	0.015997	0.016593	0.0171038	0.0163121	0.0154973	0.0152519					Bgnd subtracted avg	0.0152395	0.0153278	0.0151242	0.0154568	0.0148133	0.0149372	0.0157128	0.0158111	0.0162282	0.0167508	0.0159586	0.0154325	0.0150903
	Bgnd subtracted stdev	0.00219878	0.00235525	0.00287591	0.00231388	0.00259402	0.00292356	0.00277473	0.00319094	0.00352938	0.00390931	0.00398762	0.00243175	0.00284706					Bgnd subtracted stdev	0.00109132	0.000933411	0.00120858	0.000886654	0.0011267	0.00149418	0.0011058	0.00134982	0.00145384	0.00134765	0.00108185	0.00114135	0.0011948
	Bgnd subtracted RSD	0.14246	0.152256	0.186163	0.149036	0.173787	0.19377	0.175412	0.199472	0.212702	0.228564	0.244457	0.156914	0.186669					Bgnd subtracted RSD	0.0716112	0.0608967	0.0799103	0.0573632	0.0760599	0.100031	0.070376	0.085372	0.0895876	0.0804528	0.0677909	0.0739576	0.0791767
	Std err mean	0.000206843	0.000246897	0.000219927	0.000255525	0.000262036	0.000301542	0.000283194	0.000327384	0.000334994	0.00039693	0.000418016	0.000238452	0.000295227					Std err mean	0.000102663	9.7848e-05	9.24224e-05	9.79145e-05	0.000113814	0.000154113	0.000112861	0.000138489	0.000137993	0.000136833	0.000113409	0.000111918	0.000123895
	RSE	0.0134015	0.0159607	0.0142363	0.0164583	0.0175551	0.0199858	0.017903	0.0204654	0.0201888	0.0232071	0.0256261	0.0153867	0.0193567	average precision				RSE	0.00673662	0.00638371	0.0061109	0.00633471	0.00768321	0.0103174	0.00718272	0.00875898	0.00850328	0.00816875	0.00710642	0.00725214	0.00821024	average precision
	2*permil	26.803	31.9215	28.4725	32.9165	35.1103	39.9716	35.8059	40.9308	40.3776	46.4143	51.2521	30.7734	38.7133	36.8818				2*permil	13.4732	12.7674	12.2218	12.6694	15.3664	20.6348	14.3654	17.518	17.0066	16.3375	14.2128	14.5043	16.4205	15.1922
		62/58																		62/58
	Bgnd subtracted avg	0.0438035	0.0450837	0.0443114	0.0440419	0.0438098	0.0430282	0.0439148	0.0449164	0.0472799	0.0485883	0.0460323	0.04443	0.0446849					Bgnd subtracted avg	0.0435614	0.0445739	0.0434384	0.0435403	0.0432944	0.042401	0.0435936	0.0442068	0.0460337	0.0476206	0.0447032	0.0438701	0.0440118
	Bgnd subtracted stdev	0.00645124	0.00761908	0.00886571	0.00618284	0.00703736	0.0073212	0.00686443	0.0089546	0.0120135	0.0111949	0.0137849	0.00784323	0.00991346					Bgnd subtracted stdev	0.00320731	0.0026167	0.00373675	0.00261693	0.00337551	0.00336401	0.00285783	0.00334465	0.00438055	0.00524752	0.00321704	0.00342863	0.00373399
	Bgnd subtracted RSD	0.147277	0.168999	0.200078	0.140385	0.160634	0.170149	0.156313	0.199362	0.254093	0.230404	0.299461	0.17653	0.221852					Bgnd subtracted RSD	0.0736274	0.0587047	0.086024	0.0601037	0.0779666	0.079338	0.0655561	0.0756592	0.0951596	0.110194	0.0719645	0.0781541	0.0848407
	Std err mean	0.000606882	0.000798697	0.000677978	0.00068278	0.000710881	0.000755125	0.000700598	0.000918723	0.00114027	0.00113667	0.00144505	0.000769092	0.00102798					Std err mean	0.000301719	0.000274304	0.000285756	0.000288992	0.000340978	0.000346972	0.000291676	0.000343154	0.000415783	0.000532805	0.000337237	0.000336204	0.000387197
	RSE	0.0138547	0.0177159	0.0153003	0.015503	0.0162265	0.0175495	0.0159536	0.0204541	0.0241174	0.023394	0.031392	0.0173102	0.023005	average precision				RSE	0.00692629	0.00615393	0.00657842	0.00663734	0.00787581	0.00818309	0.0066908	0.00776247	0.00903215	0.0111885	0.00754393	0.00766364	0.00879757	average precision
	2*permil	27.7093	35.4318	30.6006	31.006	32.453	35.0991	31.9072	40.9082	48.2348	46.788	62.784	34.6204	46.01	38.7348				2*permil	13.8526	12.3079	13.1568	13.2747	15.7516	16.3662	13.3816	15.5249	18.0643	22.3771	15.0879	15.3273	17.5951	15.5437

## Sheet: Ni Fractionation correction 
		Ni 58		Ni 60		Ni 61		Ni 62
	Actual Mass	57.9353		59.9308		60.9311		61.9283
	Actual abundance	0.681		0.262		0.0114		0.0363
	Measured	60/58	±	61/58	±	62/58	±
		0.360292		0.0152395		0.0435614
	1114	0.360292	0.00224029	0.0152395	0.000102663	0.0435614	0.000301719
	1115	0.360351	0.00210032	0.0153278	9.7848e-05	0.0445739	0.000274304
	1116	0.36068	0.00212879	0.0151242	9.24224e-05	0.0434384	0.000285756
	1117	0.363529	0.00204796	0.0154568	9.79145e-05	0.0435403	0.000288992
	1118	0.353533	0.00262964	0.0148133	0.000113814	0.0432944	0.000340978
	1119	0.355122	0.00283873	0.0149372	0.000154113	0.042401	0.000346972
	1120	0.376159	0.00235024	0.0157128	0.000112861	0.0435936	0.000291676
	1121	0.376522	0.00313462	0.0158111	0.000138489	0.0442068	0.000343154
	1122	0.376522	0.00366269	0.0162282	0.000137993	0.0460337	0.000415783
	1123	0.3811	0.00429311	0.0167508	0.000136833	0.0476206	0.000532805
	1124	0.373118	0.00267794	0.0159586	0.000113409	0.0447032	0.000337237
	1125	0.377556	0.00260684	0.0154325	0.000111918	0.0438701	0.000336204
	1126	0.340839	0.00392424	0.0150903	0.000123895	0.0440118	0.000387197
	Correct 60/58 ratio
		60/58	±	61/58	±	True 61/58	Meas/True	±	M3-M1	M2-M1	F	Corrected 60/58 Ratio	±	%	Accuracy
		0.360292	0.00224029	0.0152395	0.000102663	0.0152395	1	0.006218	2.99571	-1.99544	1	0.360292	0.0039911	0.0110774	0	0.360292								0
		0.360351	0.00210032	0.0153278	9.7848e-05	0.0152395	1.00579	0.00586228	2.99571	-1.99544	1.00193	0.358968	0.00374249	0.0104257	-0.00367312	0.360292								0
		0.36068	0.00212879	0.0151242	9.24224e-05	0.0152395	0.992432	0.0058575	2.99571	-1.99544	0.997467	0.362509	0.00375008	0.0103448	0.00615592	0.360292								0
		0.363529	0.00204796	0.0154568	9.79145e-05	0.0152395	1.01426	0.00571388	2.99571	-1.99544	1.00474	0.360117	0.00366545	0.0101785	-0.000485072	0.360292								0
		0.353533	0.00262964	0.0148133	0.000113814	0.0152395	0.972031	0.00723013	2.99571	-1.99544	0.990575	0.360277	0.00469307	0.0130263	-4.05645e-05	0.360292								0
		0.355122	0.00283873	0.0149372	0.000154113	0.0152395	0.980163	0.0078351	2.99571	-1.99544	0.993334	0.359893	0.0055082	0.0153051	-0.00110479	0.360292								0
		0.376159	0.00235024	0.0157128	0.000112861	0.0152395	1.03106	0.00644202	2.99571	-1.99544	1.01026	0.368574	0.00419699	0.0113871	0.0229882	0.360292								0
		0.376522	0.00313462	0.0158111	0.000138489	0.0152395	1.03751	0.00863745	2.99571	-1.99544	1.01237	0.3674	0.00539137	0.0146744	0.0197295	0.360292								0
		0.376522	0.00366269	0.0162282	0.000137993	0.0152395	1.06487	0.0103588	2.99571	-1.99544	1.0212	0.361083	0.00583975	0.0161729	0.00219696	0.360292								0
		0.3811	0.00429311	0.0167508	0.000136833	0.0152395	1.09917	0.0123822	2.99571	-1.99544	1.03207	0.357838	0.00640651	0.0179034	-0.00680903	0.360292								0
		0.373118	0.00267794	0.0159586	0.000113409	0.0152395	1.04719	0.00751586	2.99571	-1.99544	1.01551	0.361833	0.00448331	0.0123905	0.0042796	0.360292								0
		0.377556	0.00260684	0.0154325	0.000111918	0.0152395	1.01266	0.0069919	2.99571	-1.99544	1.00421	0.374406	0.00455388	0.012163	0.0391743	0.360292								0
		0.340839	0.00392424	0.0150903	0.000123895	0.0152395	0.990211	0.0114008	2.99571	-1.99544	0.996722	0.34308	0.00625618	0.0182353	-0.0477711	0.360292								0
	Correct 61/58 ratio
		61/58	±	60/58	±	True 60/58	Meas/True	±	M3-M1	M2-M1	F	Corrected 61/58 Ratio	±		Accuracy
		0.0152395	0.000102663	0.360292	0.00224029	0.360292	1	0.00673662	3.993	-2.99571	1	0.0152395	0.000173374	0.0113766	0	0.0152395
		0.0153278	9.7848e-05	0.360292	0.00210032	0.360292	1	0.00638371	3.993	-2.99571	1	0.0153278	0.000164719	0.0107465	0.00579087	0.0152395								0
		0.0151242	9.24224e-05	0.360351	0.00212879	0.360292	1.00017	0.00611191	3.993	-2.99571	1.00004	0.0151223	0.000158305	0.0104683	-0.00769174	0.0152395								0
		0.0154568	9.79145e-05	0.36068	0.00204796	0.360292	1.00108	0.00634153	3.993	-2.99571	1.00027	0.0154444	0.00016381	0.0106065	0.0134404	0.0152395								0
		0.0148133	0.000113814	0.363529	0.00262964	0.360292	1.00899	0.00775225	3.993	-2.99571	1.00224	0.0147142	0.000192069	0.0130533	-0.0344706	0.0152395								0
		0.0149372	0.000154113	0.353533	0.00283873	0.360292	0.981242	0.0101239	3.993	-2.99571	0.995269	0.0151509	0.000252331	0.0166545	-0.00581288	0.0152395								0
		0.0157128	0.000112861	0.355122	0.00235024	0.360292	0.985652	0.00707967	3.993	-2.99571	0.996387	0.0158841	0.000192573	0.0121236	0.0422948	0.0152395								0
		0.0158111	0.000138489	0.376159	0.00313462	0.360292	1.04404	0.00914474	3.993	-2.99571	1.01085	0.015308	0.000228537	0.0149292	0.00449464	0.0152395								0
		0.0162282	0.000137993	0.376522	0.00366269	0.360292	1.04505	0.00888634	3.993	-2.99571	1.0111	0.0157005	0.000242845	0.0154674	0.0302464	0.0152395								0
		0.0167508	0.000136833	0.376522	0.00429311	0.360292	1.04505	0.00853673	3.993	-2.99571	1.0111	0.0162061	0.00026305	0.0162315	0.0634258	0.0152395								0
		0.0159586	0.000113409	0.3811	0.00267794	0.360292	1.05776	0.00751685	3.993	-2.99571	1.01416	0.0153003	0.000187626	0.0122629	0.00398838	0.0152395								0
		0.0154325	0.000111918	0.373118	0.00260684	0.360292	1.0356	0.00751032	3.993	-2.99571	1.0088	0.0150327	0.000186551	0.0124097	-0.0135716	0.0152395								0
		0.0150903	0.000123895	0.377556	0.00392424	0.360292	1.04792	0.00860366	3.993	-2.99571	1.01179	0.0145696	0.000227046	0.0155835	-0.0439579	0.0152395								0
																								0
	Correct 62/58 ratio
		62/58	±	60/58	±	True 60/58	Meas/True	±	M3-M1	M2-M1	F	Corrected 62/58 Ratio	±		Accuracy
		0.0435614	0.000301719	0.360292	0.000173374	0.360292	1	0.00692629	1.99544	-3.993	1	0.0435614	0.000427209	0.00980706	0	0.0435614								0
		0.0445739	0.000274304	0.358968	0.000164719	0.360292	0.996327	0.00613132	1.99544	-3.993	0.998158	0.0449033	0.000391335	0.00871506	0.0308057	0.0435614								0
		0.0434384	0.000285756	0.362509	0.000158305	0.360292	1.00616	0.00661892	1.99544	-3.993	1.00308	0.0429083	0.000399627	0.00931353	-0.0149931	0.0435614								0
		0.0435403	0.000288992	0.360117	0.00016381	0.360292	0.999515	0.00663412	1.99544	-3.993	0.999757	0.0435826	0.000409573	0.00939763	0.000486795	0.0435614								0
		0.0432944	0.000340978	0.360277	0.000192069	0.360292	0.999959	0.00787549	1.99544	-3.993	0.99998	0.0432979	0.000482807	0.0111508	-0.00604889	0.0435614								0
		0.042401	0.000346972	0.359893	0.000252331	0.360292	0.998895	0.00817405	1.99544	-3.993	0.999446	0.0424949	0.00049268	0.0115939	-0.0244816	0.0435614								0
		0.0435936	0.000291676	0.368574	0.000192573	0.360292	1.02299	0.00684461	1.99544	-3.993	1.01146	0.0416554	0.000394752	0.00947663	-0.0437546	0.0435614								0
		0.0442068	0.000343154	0.3674	0.000228537	0.360292	1.01973	0.00791562	1.99544	-3.993	1.00984	0.0425119	0.000467435	0.0109954	-0.0240929	0.0435614								0
		0.0460337	0.000415783	0.361083	0.000242845	0.360292	1.0022	0.00905199	1.99544	-3.993	1.0011	0.045832	0.000586241	0.0127911	0.0521248	0.0435614								0
		0.0476206	0.000532805	0.357838	0.00026305	0.360292	0.993191	0.0111123	1.99544	-3.993	0.996582	0.0482762	0.000764696	0.01584	0.108233	0.0435614								0
		0.0447032	0.000337237	0.361833	0.000187626	0.360292	1.00428	0.00757621	1.99544	-3.993	1.00214	0.0443228	0.000473426	0.0106813	0.0174788	0.0435614								0
		0.0438701	0.000336204	0.374406	0.000186551	0.360292	1.03917	0.00796386	1.99544	-3.993	1.01944	0.0406232	0.00044074	0.0108495	-0.0674495	0.0435614								0
		0.0440118	0.000387197	0.34308	0.000227046	0.360292	0.952229	0.0083773	1.99544	-3.993	0.975768	0.0485411	0.000604784	0.0124592	0.114314	0.0435614								0
