# Supplementary material for: Laser Ablation Sampling With Low‐Power Plasma: A LA‐MIP‐MS Instrument for Spaceflight
Source: Rapid Commun Mass Spectrom. 2025 Nov 24;40(3):e10152. doi: 10.1002/rcm.10152 (PMC12645080; doi:10.1002/rcm.10152)
Supplement: Supplementary file 2 — Data S2: Supporting information. [file RCM-40-e10152-s002.xlsx]

## Sheet: NIST chroms
				1233																		1234																		1235
		raw								rolled										raw								rolled										raw								rolled
	Average	846646	110504	553014	208042	3.54001e+06	390493	407992	157606	858971	112148	558915	208220	3.57514e+06	393562	414920	156173		Average	825826	111927	566941	208347	3.51696e+06	401121	485936	174378	838250	111950	577361	210097	3.52307e+06	406889	486775	177723		Average	905042	115501	626004	227190	3.44267e+06	454133	537277	202001	906124	116271	624022	227295
	Stdev	101474	13078.7	46400.5	22028.1	440942	48735.5	79545.9	23955.5	74748.9	7647.39	30292.1	10104.9	284913	27624.1	31864.4	12789.1			107918	14977.3	67120	27630.1	370685	65135	102181	31698.4	54558.2	10657.9	41322.5	18066.4	199467	34012.4	51313.9	15551.1		Stdev	121871	18775.4	54211	20247.8	521905	72020	110149	39243.6	84584.6	10263.3	40209.9	13044.6
	RSD	0.119854	0.118355	0.0839047	0.105883	0.12456	0.124805	0.194969	0.151996	0.0870214	0.0681904	0.0541982	0.0485298	0.0796929	0.0701899	0.0767965	0.0818907			0.130679	0.133813	0.11839	0.132616	0.105399	0.162382	0.210277	0.181779	0.0650859	0.095202	0.0715713	0.0859907	0.0566172	0.0835915	0.105416	0.0875017		RSD	0.134658	0.162555	0.0865985	0.0891227	0.151599	0.158588	0.205013	0.194275	0.0933477	0.0882699	0.0644367	0.0573907
	Bgnd	38817.3	15723	189085	13621.5	41737.3	12825.1	12637.1	11785.4	37115.3	15378.5	180414	13383.8	40854.3	12769.5	12469.9	11753.2			44127.1	16016.6	216644	13481.1	45875.4	12208.8	12144.7	11531.4	45273.6	16213.6	224697	13651.3	47391.7	12245.8	12178.7	11659		Bgnd	43193.5	15339.3	224809	13298	47266.8	11696.2	11961.6	11183.6	42037.9	15218.8	221584	13193
	Stdev	3308.95	1026.35	15773.8	609.698	2059.04	894.792	855.628	854.802	1536.15	615.522	9556.92	289.188	1198.12	355.49	433.619	481.592			3406.49	830.706	16684.4	686.832	3193.37	651.291	751.968	781.615	2412.12	609.26	10979.4	317.508	1959.66	208.129	256.001	335.869		Stdev	3168.74	896.616	17770	798.21	2984.35	728.757	671.236	772.683	1539.96	393.456	10875.2	426.507
	RSD	0.0852441	0.0652772	0.0834215	0.0447601	0.0493333	0.0697688	0.0677078	0.0725305	0.0413887	0.0400248	0.0529722	0.0216073	0.0293267	0.0278391	0.0347733	0.0409754		RSD	0.0771971	0.0518652	0.0770132	0.0509477	0.0696096	0.0533461	0.0619175	0.0677814	0.0532787	0.0375772	0.048863	0.0232585	0.0413504	0.016996	0.0210204	0.0288078		RSD	0.0733615	0.0584523	0.0790449	0.0600247	0.0631384	0.0623073	0.0561158	0.0690908	0.0366327	0.0258532	0.0490792	0.0323282
	Bgnd subtracted avg	807829	94781.5	363928	194421	3.49828e+06	377668	395355	145821	821856	96769.1	378501	194836	3.53428e+06	380792	402450	144420		Bgnd subtracted avg	781699	95910.7	350297	194866	3.47108e+06	388913	473791	162847	792976	95736.3	352664	196446	3.47568e+06	394643	474597	166064		Bgnd subtracted avg	861849	100162	401196	213892	3.39541e+06	442437	525315	190817	864086	101053	402438	214102
	Bgnd subtracted stdev	118813	12810.9	43059.3	22349.6	468676	53999.9	81597.8	24558.3	79196.1	7651.44	28685	10350.2	300123	28753.3	33927.5	13224.5		Bgnd subtracted stdev	118645	13764.4	49474	27683.8	438436	66473.1	103857	31593.2	66698.7	9798.59	30562	17499.5	243679	33663.8	51015	15298.1		Bgnd subtracted stdev	132160	17302.5	47039.9	22983.1	557598	75386.2	111658	39345.5	86649.1	9294.63	32597.1	14102.8
	Bgnd subtracted RSD	0.147076	0.135163	0.118318	0.114955	0.133973	0.142982	0.206391	0.168414	0.0963625	0.079069	0.0757858	0.0531226	0.0849177	0.0755092	0.0843024	0.0915701		Bgnd subtracted RSD	0.151778	0.143513	0.141235	0.142066	0.126311	0.170921	0.219204	0.194005	0.0841118	0.10235	0.0866604	0.0890806	0.0701097	0.0853018	0.107491	0.0921218		Bgnd subtracted RSD	0.153345	0.172745	0.117249	0.107451	0.164221	0.170389	0.212554	0.206194	0.100278	0.0919781	0.0809991	0.0658696
	Std err mean	16802.6	1811.74	6089.5	3160.71	66280.7	7636.74	11539.7	3473.07	12522	1209.8	4535.49	1636.51	47453.6	4546.3	5364.41	2090.98		Std err mean	15714.9	1823.14	6552.99	3666.8	58072.3	8804.58	13756.2	4184.62	9729	1429.27	4457.93	2552.57	35544.2	4910.37	7441.3	2231.46		Std err mean	17660.6	2312.15	6285.97	3071.24	74512.1	10073.9	14920.9	5257.76	12775.7	1370.42	4806.18	2079.35
	RSE	0.0207997	0.0191149	0.0167327	0.0162571	0.0189467	0.0202208	0.0291882	0.0238174	0.0152363	0.0125019	0.0119828	0.00839942	0.0134267	0.011939	0.0133294	0.0144785		RSE	0.0201035	0.0190087	0.018707	0.0188171	0.0167303	0.022639	0.0290342	0.0256966	0.012269	0.0149292	0.0126407	0.0129937	0.0102265	0.0124425	0.0156792	0.0134373		RSE	0.0204915	0.023084	0.0156681	0.0143588	0.021945	0.0227691	0.0284037	0.0275539	0.0147852	0.0135614	0.0119427	0.00971195
										rolled																		rolled																		rolled
	Time (s)	52Cr	53Cr	54Fe	55Mn	56Fe	57Fe	58Ni	60Ni	52Cr	53Cr	54Fe	55Mn	56Fe	57Fe	58Ni	60Ni		Time (s)	52Cr	53Cr	54Fe	55Mn	56Fe	57Fe	58Ni	60Ni	52Cr	53Cr	54Fe	55Mn	56Fe	57Fe	58Ni	60Ni		Time (s)	52Cr	53Cr	54Fe	55Mn	56Fe	57Fe	58Ni	60Ni	52Cr	53Cr	54Fe	55Mn
	2.57	41582.4	16895.4	199527	13710	44502.4	12648.1	12648.1	12117.2	42113.3	16258.3	200270	14028.5	42485	12435.8	12754.3	12117.2		1.174	41051.5	15833.6	194748	12648.1	41847.9	12648.1	12648.1	10524.5	42591.2	15727.4	199739	12966.7	42166.4	12329.6	12329.6	11161.6		1.179	46095.1	16364.5	220232	14771.8	49280.6	11055.4	11586.3	9993.62	44714.8	15621.2	217365	13656.9
	3.562	42113.4	14771.8	200588	13975.4	42378.8	12117.2	12648.1	12117.2	42007.2	16152.1	200057	14028.5	41954.1	12435.8	12595	11904.9		2.167	45298.8	16364.5	201650	12648.1	41317	12117.2	12913.6	11055.4	42856.6	15833.6	200164	13072.9	42485	12117.2	12170.3	11692.5		2.171	46095.1	14771.8	212799	13179	46095.1	12117.2	12648.1	10524.5	44396.2	15621.2	217365	13444.5
	4.554	42378.8	15302.7	197403	13444.5	42909.7	11586.3	13179	12117.2	41210.8	16683	199739	14081.6	41847.9	12966.7	13019.8	12011.1		3.159	41051.5	15302.7	202181	12648.1	42909.7	12117.2	11586.3	12117.2	42325.7	15621.2	200376	13072.9	42485	11904.9	12223.4	11798.7		3.163	42909.7	15833.6	217046	13975.4	46626	11055.4	11586.3	11055.4	43759.2	15621.2	218533	13444.5
	5.546	42909.7	16895.4	202712	14240.9	41847.9	12648.1	12648.1	12648.1	41051.5	16895.4	200588	14187.8	42166.4	13497.6	12913.6	11798.7		4.152	42378.8	15833.6	201650	13710	42909.7	12648.1	12117.2	11055.4	42856.6	15515	199951	13072.9	42697.3	12117.2	12170.3	11586.3		4.156	43971.5	15302.7	220232	13444.5	44502.4	11586.3	11320.9	10524.5	44449.3	15515	216834	13285.2
	6.539	41582.4	17426.3	201119	14771.8	40786.1	13179	12648.1	11586.3	40202.1	16895.4	200164	14081.6	42166.4	13285.2	12701.2	11374		5.144	43175.2	15302.7	198465	13179	41847.9	12117.2	12382.7	11055.4	42325.7	15408.8	206216	13072.9	43546.8	12011.1	12488.9	11480.2		5.149	44502.4	15833.6	216516	12913.6	47156.9	12648.1	13179	12648.1	44024.6	15515	215666	13019.8
	7.531	41051.5	16364.5	198465	13710	41847.9	12648.1	11851.8	11055.4	40361.4	16470.7	200164	13816.1	42591.2	12966.7	12860.5	11374		6.136	42378.8	16364.5	196872	13179	43440.6	11586.3	11851.8	13179	43706.1	15515	213224	13179	45139.5	12329.6	12488.9	11798.7		6.14	44502.4	16364.5	220232	13710	46626	11586.3	12382.7	11055.4	43440.6	15727.4	215985	12913.6
	8.523	38131.6	17426.3	198996	14240.9	41847.9	14771.8	14771.8	12648.1	38927.9	16470.7	194961	13816.1	42166.4	12754.3	12807.4	11480.1		7.129	42644.3	15302.7	202712	12648.1	41317	11055.4	13179	11586.3	45458	15515	220338	13179	45776.6	12435.8	12382.7	11267.8		7.132	42909.7	14771.8	218639	13179	45564.2	11586.3	11851.8	12117.2	42431.9	15408.8	215348	12595
	9.514	41582.4	16364.5	201650	13975.4	44502.4	14240.9	12648.1	11055.4	38503.2	15939.7	190076	13603.8	41529.4	12223.4	12382.7	11480.1		8.122	43706.1	14771.8	200057	12648.1	43971.5	13179	11320.9	11055.4	46201.3	15833.6	227027	13603.8	47156.9	12648.1	12117.2	11480.2		8.124	46360.6	15302.7	208552	13179	44502.4	12648.1	13179	11586.3	42591.2	15408.8	215560	12542
	10.506	38662.5	16895.4	200588	13710	41847.9	11586.3	11586.3	10524.5	38343.9	15833.6	184130	13550.7	40679.9	12011	12064.1	11374		9.115	39724.3	15302.7	232974	13710	47156.9	12117.2	13710	10524.5	47263.1	16258.3	232761	13656.9	47794	12329.6	12170.3	11586.3		9.118	41847.9	15302.7	214392	12117.2	45564.2	12117.2	12117.2	11055.4	41794.8	15090.3	216834	12648.1
	11.496	42378.8	15302.7	201119	13444.5	42909.7	11586.3	13444.5	11586.3	37706.8	15302.7	178821	13338.3	40149	12329.6	12064.1	11586.3		10.107	50076.9	15833.6	233504	13710	49811.5	13710	12382.7	12648.1	48749.7	16470.7	232124	13710	48006.4	12329.6	12170.3	11904.9		10.108	41582.4	16895.4	218108	12382.7	47156.9	11586.3	12117.2	11055.4	41741.7	14771.8	216409	12542
	12.49	33884.3	16364.5	172450	13710	39724.3	11586.3	11586.3	11586.3	35742.5	15196.5	171920	13391.4	39299.6	12648.1	11798.7	11374		11.1	51138.7	16364.5	232443	13179	46626	12117.2	11320.9	10524.5	48059.5	16683	232018	13710	47794	12117.2	12223.4	11798.7		11.102	39458.8	14771.8	217046	12117.2	48218.8	11055.4	11055.4	9462.71	40998.4	14559.4	217259	12860.5
	13.481	36007.9	14771.8	174574	13179	38662.5	12117.2	12648.1	12648.1	36061	14771.8	172875	13072.9	39193.4	12754.3	11851.8	11267.8		12.091	46360.6	16895.4	236159	14771.8	48218.8	12117.2	11851.8	12648.1	47475.5	16789.2	232124	13816.1	48431.1	12329.6	12488.9	12117.2		12.093	43706.1	14771.8	219701	12913.6	45033.3	12648.1	12648.1	9993.62	41741.7	14877.9	217259	13126
	14.475	40786.1	15833.6	171920	13710	40255.2	13179	11055.4	10524.5	36220.3	14877.9	172875	13179	39724.3	13179	12064.1	11161.6		13.084	49015.1	16895.4	228726	12913.6	47156.9	11586.3	11586.3	11586.3	47422.4	16895.4	231806	13656.9	48855.8	12223.4	12435.8	12117.2		13.087	42378.8	13710	214923	13710	47687.8	11586.3	11586.3	11055.4	41529.4	14665.6	215454	13391.4
	15.466	35477	14240.9	174043	12648.1	39193.4	13179	11586.3	11586.3	35370.9	14559.4	172875	12966.7	40042.8	13072.9	12382.7	11798.7		14.075	47156.9	16364.5	229788	13975.4	48218.8	12117.2	13710	12117.2	46572.9	16683	233186	13922.3	49174.4	12435.8	12435.8	12117.2		14.08	41582.4	13710	212268	11586.3	44502.4	10524.5	11055.4	11586.3	41901	14877.9	216303	13285.2
	16.459	32557.1	14771.8	166610	13710	38662.5	13179	12117.2	10524.5	35583.2	14665.6	172026	13072.9	40042.8	12860.5	12701.2	12117.2		15.067	46626	16895.4	232974	13710	48749.7	12648.1	12648.1	12117.2	46254.4	16895.4	234035	13816.1	49599.1	12329.6	12329.6	12011		15.072	37866.1	15833.6	222355	13975.4	47156.9	12117.2	11586.3	11055.4	41741.7	15408.8	218214	13391.4
	17.451	35477	14240.9	177229	12117.2	39193.4	12117.2	11851.8	11055.4	35689.4	15090.3	173512	13072.9	40361.4	12860.5	12807.4	12435.8		16.061	48218.8	16895.4	232974	13710	49811.5	13179	12648.1	12117.2	46307.5	16895.4	233080	14028.5	49492.9	12435.8	12329.6	12011		16.064	43175.1	16364.5	217046	13444.5	46095.1	11055.4	12382.7	12117.2	42060.3	15408.8	216622	13338.3
	18.445	36804.3	15302.7	174574	13710	41317	14240.9	13710	12117.2	36061	15196.5	172981	13285.2	41529.4	13179	12860.5	12435.8		17.051	46095.1	17426.3	234566	13975.4	50342.4	11586.3	11586.3	12648.1	45723.5	16895.4	233717	14134.7	49811.5	12117.2	12223.4	11904.9		17.055	42644.3	13710	210676	14240.9	45033.3	12117.2	11320.9	10524.5	41317	15408.8	216834	13179
	19.438	36538.8	14240.9	171920	12648.1	41847.9	12648.1	12648.1	13710	37069.8	15302.7	180414	13497.6	42060.3	12966.7	12860.5	12542		18.043	44767.9	15833.6	235628	14240.9	48749.7	12648.1	11586.3	11586.3	46042	16470.7	234566	13975.4	49599.1	12329.6	12170.3	11586.3		18.047	44237	14771.8	219170	13179	44502.4	10524.5	11851.8	12117.2	40945.4	15833.6	218002	13126
	20.428	36538.8	14771.8	169796	13179	39193.4	12117.2	13179	13179	37972.3	15621.2	188165	13710	42591.2	12966.7	13072.9	12117.2		19.035	45564.2	17426.3	234035	13444.5	50342.4	11586.3	13179	11586.3	45139.5	16576.8	227558	13975.4	48324.9	12223.4	12276.5	11374		19.04	40786.1	16364.5	221825	12117.2	45033.3	11055.4	12117.2	11055.4	39883.5	15939.7	217153	13179
	21.42	33088	16895.4	174043	13710	40255.2	13179	12648.1	12117.2	39034.1	15833.6	196554	13816.1	43653	13285.2	12966.7	11692.5		20.027	46891.5	16895.4	228195	14771.8	48218.8	13179	12648.1	12117.2	43812.2	16045.9	221718	13816.1	46944.6	12223.4	12064.1	11267.8		20.032	39458.8	15833.6	214392	13710	46626	11586.3	11586.3	11055.4	39352.6	15408.8	217153	13497.6
	22.412	37335.2	14771.8	174574	13179	45033.3	13710	12117.2	11055.4	40679.9	15621.2	203880	13656.9	44821	13497.6	12966.7	12117.2		21.019	45298.8	16895.4	236159	14240.9	51404.2	11586.3	12117.2	11586.3	42909.7	15515	216091	13497.6	45989	12117.2	11851.8	11161.6		21.023	39458.8	16364.5	218108	12648.1	46095.1	12117.2	11851.8	11586.3	41370.1	15408.8	226603	13763
	23.405	41847.9	15833.6	211737	14771.8	43971.5	13179	13710	12648.1	41104.6	15408.8	210676	13816.1	44608.6	13391.4	18912.8	16470.7		22.012	47687.8	15302.7	238814	13179	49280.6	12648.1	11320.9	11055.4	42166.4	15302.7	208764	13338.3	44608.6	12117.2	11851.8	11374		22.015	40786.1	15833.6	216516	13975.4	46095.1	12117.2	11320.9	10524.5	43228.2	15090.3	234991	13975.4
	24.399	41051.5	15833.6	210676	13710	44502.4	12648.1	13710	11586.3	166610	32397.8	251874	55332.9	647823	72640.4	99079.4	40892.3		23.004	40255.2	16364.5	200588	14240.9	42378.8	12117.2	12117.2	10524.5	40520.6	15515	202181	13338.3	43759.2	11798.7	11851.8	11267.8		23.006	38927.9	15302.7	214923	13444.5	43440.6	11586.3	13179	12117.2	44449.3	14877.9	244335	13709.9
	25.392	41847.9	15833.6	211737	13710	44502.4	13710	12648.1	11055.4	317865	53103.1	304752	102902	1.4102e+06	143675	173725	62234.6		23.996	38927.9	14771.8	204836	12648.1	43440.6	11586.3	12117.2	11055.4	40414.5	15302.7	202924	13019.8	44183.9	11798.7	11533.2	11374		23.999	38131.6	13710	221825	13710	46626	11055.4	10524.5	11055.4	46201.3	14984.1	253785	13603.8
	26.384	41317	15833.6	210676	12913.6	46095.1	14240.9	12648.1	14240.9	456007	74339.3	361771	146755	2.13276e+06	220232	252511	85063.5		24.988	42378.8	14240.9	200057	13179	43440.6	12648.1	11586.3	11586.3	40839.2	15408.8	202393	13444.5	44183.9	12011.1	11533.2	11267.8		24.991	49546	15833.6	261642	15037.2	52466	12648.1	12648.1	10524.5	47847.1	15408.8	262386	13603.8
	27.375	39458.8	13710	208552	13975.4	43971.5	13179	41847.9	32822.5	612093	90691.1	417835	185139	2.87232e+06	296151	342765	113308		25.98	41582.4	15833.6	199527	13444.5	44502.4	11586.3	12117.2	12648.1	39671.2	15515	202712	13656.9	44290.1	11798.7	11639.4	10949.2		25.983	48749.7	14771.8	260050	13710	53527.8	11055.4	12648.1	11055.4	47634.8	15515	262492	13285.2
	28.368	669377	100778	417728	222355	3.06004e+06	309424	414543	134756	769824	109167	466253	229576	3.56079e+06	367611	413163	133694		26.972	39458.8	16364.5	205897	13179	45033.3	11055.4	11320.9	10524.5	41847.9	19125.2	211206	46626	497683	72534.2	72905.8	34202.9		26.977	46891.5	14771.8	263235	12648.1	52996.9	13710	12117.2	11586.3	49227.5	17532.5	270243	54058.7
	29.36	797325	119360	475066	251555	3.8564e+06	367823	386936	118298	799236	114263	484198	232018	3.61495e+06	376636	401907	136880		27.964	39724.3	15302.7	204305	12648.1	44502.4	12117.2	10524.5	11055.4	146277	34521.4	252405	86231.5	828118	138791	168628	66588.1		27.97	47687.8	15833.6	262173	12913.6	52996.9	11586.3	11851.8	11586.3	169477	35583.2	339792	95256.9
	30.351	732555	122014	496833	232974	3.65731e+06	396492	406579	125200	806138	111290	490250	220126	3.56217e+06	377167	395324	142720		28.956	41051.5	15302.7	202181	14771.8	43440.6	12648.1	12117.2	10524.5	288028	52041.3	314096	114476	1.44683e+06	198996	255165	97380.5		28.963	46360.6	15833.6	264828	13710	53527.8	11055.4	11586.3	12648.1	331403	53952.5	410083	141711
	31.343	821747	97592.9	490993	204836	3.74385e+06	393838	463917	155461	808474	109591	499063	214392	3.54072e+06	386086	413375	147710		29.948	36538.8	14771.8	201650	14240.9	43971.5	11586.3	12117.2	9993.62	428028	69348.8	375044	149515	2.10038e+06	271199	329492	121059		29.956	48484.2	16364.5	262173	13444.5	51404.2	12117.2	12382.7	11586.3	516105	78692.7	479632	185670
	32.335	828118	106087	450644	236159	3.48636e+06	370478	393838	134756	805714	110865	512229	213224	3.51492e+06	399890	408915	145056		30.94	52466	33884.3	241999	178290	2.31147e+06	315264	318449	128916	548437	88886	438327	182007	2.812e+06	341172	429408	152170		30.948	56713.2	24859	298806	217577	67862.2	21673.5	545145	158116	686685	99610.3	554065	221506
	33.328	816438	126262	507451	234566	3.3308e+06	354551	358267	150683	815695	109804	520724	215348	3.58426e+06	398403	402757	155674		31.933	561604	93345.6	411888	211206	1.69721e+06	342340	489931	172450	698471	103858	465404	180202	3.0318e+06	350516	451494	158010		31.941	648141	105026	610978	218639	3.03987e+06	393307	595581	158116	837886	120103	615543	219595
	34.32	831834	104495	505328	192094	3.59254e+06	370478	354020	147498	818668	106194	530386	212587	3.5472e+06	413800	393731	163319		32.925	748482	102902	512760	153869	3.13809e+06	313140	443212	165018	720769	110335	482711	173088	3.3891e+06	344464	449901	154187		32.933	857317	107680	613632	245184	3.29789e+06	507451	609385	131040	874519	118511	625949	221294
	35.312	744235	113520	540898	204305	3.55007e+06	441088	496833	150152	811023	107892	543659	220869	3.53977e+06	409765	380884	168840		33.918	741049	101840	506920	189970	3.31116e+06	373663	383750	128916	697834	113201	487277	178927	3.48179e+06	345738	459457	150152		33.926	969869	139534	612570	233504	3.67642e+06	419321	532935	171389	903294	113945	620322	214286
	36.305	807943	103964	556825	198996	3.61484e+06	462855	441619	142189	843939	107468	537607	227877	3.57322e+06	401164	352321	176273		34.91	638585	112458	518069	176698	3.6021e+06	361452	511699	165549	717690	115431	479526	177972	3.55963e+06	340004	487277	159178		34.917	901383	120953	634337	192625	3.47627e+06	521786	580716	229788	882589	102265	622658	214710
	37.297	878023	100778	493117	246777	3.83304e+06	363045	363045	187847	849248	105238	543553	222886	3.45132e+06	384281	336819	172663		35.901	802634	108742	377380	169265	3.41044e+06	361983	428877	158116	743173	109591	472730	178609	3.58702e+06	330023	467421	147392		35.91	812721	127324	606200	208021	3.5936e+06	462855	585494	224479	895012	100247	630621	225541
	38.29	831303	108211	555764	220763	3.14552e+06	431532	313140	188908	853920	107255	562453	215029	3.44399e+06	394475	334270	163319		36.893	673094	125731	498426	175636	3.48371e+06	312078	481968	153338	745509	105450	506283	187528	3.41373e+06	333421	481862	143463		36.903	831303	97062	663006	227134	2.59975e+06	427285	593989	155461	934192	97274.3	632320	230319
	39.283	793609	112989	571691	233504	3.55538e+06	350303	289780	175105	824295	109273	555445	217896	3.38167e+06	395430	334589	152488		37.886	633807	117236	535589	183069	3.60157e+06	319511	490993	144843	775558	96424.9	509363	188271	3.47224e+06	345207	437690	143782		37.895	1.00119e+06	84851.2	585494	210145	3.40035e+06	371540	715566	236690	970188	99504.1	624038	234248
	40.276	908815	111396	510637	239344	3.7173e+06	398085	354020	187316	823127	106406	554489	219276	3.3565e+06	407004	342977	148454		38.878	840328	112989	468164	185192	3.70032e+06	344994	522848	174043	797962	93133.3	504266	185935	3.45567e+06	359860	395643	143357		38.887	866343	81134.8	624250	235628	3.07013e+06	623188	417197	262704	955853	106937	640177	239238
	41.269	834489	92814.7	586556	174043	3.00536e+06	378441	364107	124138	801466	104282	550455	215135	3.30383e+06	396598	343826	146118		39.87	766002	83258.5	484091	179883	3.73907e+06	311547	412419	106618	793609	88673.7	514141	178078	3.44495e+06	348817	391502	137517		39.88	963498	110865	674155	246777	2.91511e+06	427285	674686	235628	907435	113839	628604	238176
	42.262	901383	110865	587618	207490	3.79641e+06	414012	350303	141127	788512	107892	547163	213012	3.25457e+06	399890	375256	147498		40.861	814314	88036.6	545145	213861	2.544e+06	378972	501080	138473	791379	92177.7	521149	176379	3.34259e+06	375681	392245	143569		40.872	1.00863e+06	112458	614694	231912	3.72686e+06	473473	512760	198465	908709	113945	610128	234035
	43.254	683181	118298	520724	235097	2.83388e+06	436310	314733	134756	771736	108954	537500	216197	3.20891e+06	394475	395643	141764		41.855	823340	80603.9	513822	179352	3.77623e+06	371009	261112	154931	797644	91222	538562	172981	3.53244e+06	408703	399996	156311		41.865	1.01128e+06	108211	621596	246777	3.18003e+06	287126	556294	230319	909665	114476	601209	237327
	44.247	787769	98654.7	566913	240406	3.42955e+06	408172	331722	154931	800298	108317	533996	206322	3.26678e+06	383432	413056	144419		42.847	745827	100778	510106	171389	3.51875e+06	392776	280755	142720	825676	98123.8	556401	178927	3.56621e+06	437372	455635	165124		42.856	929520	122014	666192	235097	3.67855e+06	451175	591334	177759	910620	117236	612464	233398
	45.238	800511	100778	490462	218639	3.45397e+06	346056	358267	175636	796370	109273	532616	201650	3.29131e+06	374088	410933	146755		43.839	818561	90691.1	517538	145905	3.64669e+06	289780	502142	144843	839373	101203	574558	189015	3.58129e+06	428877	485366	181370		43.849	624250	115644	566382	230319	3.52724e+06	386405	611509	215454	895118	118617	605350	227983
	46.232	769718	110865	570098	163425	2.75902e+06	394899	521255	131040	807200	111503	540049	200482	3.2105e+06	379185	467315	133270		44.831	754853	100778	519131	171389	3.22728e+06	445866	416136	136880	833639	104176	596325	201969	3.56759e+06	444698	495878	186679		44.841	969869	111396	581778	226072	3.69235e+06	452237	588680	174043	954367	120634	624463	227558
	47.227	817500	116175	539306	223417	3.56812e+06	386936	452237	112458	806881	110335	529749	215560	3.34164e+06	381733	433762	134225		45.823	845638	83258.5	632214	196872	3.49326e+06	544084	539836	202181	878978	104707	612677	206428	3.62705e+06	446928	500125	198996		45.833	1.0134e+06	115113	570098	248370	3.43008e+06	444805	631152	124669	917628	124350	641664	227134
	48.219	825994	115113	503204	185723	3.12322e+06	381096	401801	148029	800511	107680	535589	208658	3.24936e+06	375681	414224	139959		46.816	963498	115113	603014	209083	3.94506e+06	514353	539306	198996	892145	108954	607155	216091	3.64531e+06	419427	496408	189546		46.827	1.01606e+06	122014	677872	227134	4.0247e+06	423568	433125	195810	887579	125731	654830	225966
	49.211	768125	103433	560011	217046	3.55219e+06	361452	321104	166610	781398	111503	544721	213012	3.28961e+06	372495	425267	141870		47.81	814314	116175	600890	221825	3.59413e+06	350303	429408	223948	877386	103114	618410	222568	3.59244e+06	403182	475385	184874		47.819	852008	128916	630621	208021	3.8856e+06	314733	665661	208552	866343	124350	643469	226072
	50.203	854663	111927	527626	212799	3.04996e+06	371540	640177	108211	797856	112564	547375	208127	3.38251e+06	382052	438221	141127		48.802	789893	105556	626374	210676	3.57821e+06	368885	554702	171389	864644	105875	602696	224161	3.55782e+06	422931	503735	169371		48.812	920495	125731	661945	228195	3.97055e+06	355613	617879	133694	879722	121696	640284	232549
	51.194	768125	105026	518600	238814	3.41469e+06	407641	353489	135818	741686	113626	554065	212693	3.59074e+06	383432	404031	158010		49.794	981549	103433	600890	193687	3.52459e+06	457015	437372	198465	896073	104919	586556	234035	3.51089e+06	435991	475385	171495		49.806	786176	129978	667784	223948	3.96524e+06	346587	622127	217046	888535	123713	639328	232867
	52.187	785645	102902	568505	188908	3.10676e+06	356674	354551	141127	729369	111821	554808	206428	3.56398e+06	407110	425373	159921		50.787	911470	104495	604607	245184	3.58458e+06	406579	521255	154931	876111	105875	593139	233611	3.57099e+06	420808	454467	168416		50.799	863157	122014	635930	242530	4.16167e+06	464448	341809	193156	873245	122545	607686	229363
	53.178	730431	134225	548862	207490	3.32443e+06	365169	457015	157585	756658	114369	563621	208127	3.743e+06	410190	467527	167566		51.78	889703	85913	659290	241468	3.68067e+06	433125	434186	175636	851690	104601	597705	224904	3.54349e+06	416985	452025	164381		51.792	909877	115113	621065	227665	2.50578e+06	528687	681588	191032	860503	117767	586556	222355
	54.171	850416	108742	573283	192625	4.01674e+06	409234	385874	162894	762710	110653	559374	207915	3.63491e+06	435885	447884	167141		52.773	750606	129978	522317	229788	3.42106e+06	449052	571160	146436	820366	113414	593458	222886	3.39812e+06	410827	486321	161301		52.784	918902	115644	614694	240406	2.50949e+06	395430	672563	211737	820579	121802	577318	222993
	55.162	573814	117236	561073	235628	4.09106e+06	378441	469226	192625	773859	112883	553852	211419	3.69469e+06	438434	441513	163213		53.767	947040	100778	545676	260050	3.34355e+06	434186	412950	182007	859760	112246	616074	214498	3.3634e+06	396492	495240	168946		53.776	964560	135818	657166	229788	3.62546e+06	515946	406579	160240	784690	120953	565532	213012
	56.155	706541	96000.2	522317	207490	3.2809e+06	526033	460201	145374	808580	112564	564577	206959	3.61749e+06	441194	436098	150790		54.758	881739	108211	633807	191563	3.82508e+06	381096	332784	183069	821322	113839	641027	200695	3.37328e+06	372389	481543	178290		54.767	709726	124138	509575	206428	3.08181e+06	403925	522848	151745	738289	111715	544084	208658
	57.148	922088	115644	612570	197403	4.00187e+06	372071	565320	179352	877704	118935	566913	207596	3.78484e+06	416985	425267	157691		55.751	789362	98123.8	627436	201650	3.44707e+06	387467	509044	134756	814739	113520	624038	208233	3.26848e+06	369947	544190	172450		55.76	799449	98123.8	530280	207490	3.3032e+06	433656	502142	168203	744553	107680	549605	203137
	58.142	760693	115644	527626	206428	2.78397e+06	493648	358798	155461	889066	117449	569567	210251	3.79641e+06	422188	399571	149515		56.744	733086	129978	638054	231381	2.95386e+06	402332	605669	160240	850734	119148	626055	209189	3.14849e+06	393944	504266	183175		56.752	710257	135287	574876	230850	3.39982e+06	473473	557887	150683	743173	110972	553852	199951
	59.135	906161	119891	545676	210145	4.31564e+06	421976	354020	143251	937378	121590	590485	217153	4.06101e+06	396067	393201	150471		57.735	947571	124138	635399	187847	3.24745e+06	377380	615756	184661	834064	110653	619366	207065	3.24405e+06	399147	493011	191351		57.743	739457	111396	555764	190501	3.19065e+06	404456	492586	224479	764197	99504.1	540261	194111
	60.127	747420	115644	614694	213330	3.70509e+06	392245	442150	130509	935573	120953	601421	215985	3.90291e+06	391289	403819	154081		58.728	754853	108742	670439	191032	3.39292e+06	313671	344464	228726	789362	104707	609597	211631	3.33335e+06	412738	475916	194218		58.735	732555	89629.3	549924	208021	3.51131e+06	387467	441088	168203	782141	93982.7	568611	199951
	61.119	1.05216e+06	127854	533997	210676	4.11761e+06	404987	406048	179883	966896	124138	600784	216728	4.03999e+06	385237	364744	161939		59.72	848823	106618	548862	229257	3.30107e+06	368885	646017	153869	811235	106087	603757	213436	3.39112e+06	428665	516477	182962		59.727	741049	103964	537182	178821	3.31222e+06	427816	253148	213861	804652	99504.1	563621	198571
	62.11	978895	108211	625843	210676	4.05974e+06	398085	436841	138473	934936	121696	590909	220869	4.03479e+06	385874	370266	168097		60.712	969338	126262	637523	206428	2.84715e+06	507451	309424	188378	820154	108742	628604	211737	3.49953e+06	434930	515840	193580		60.719	792547	114582	551516	191563	3.0611e+06	408172	491524	197403	867298	104919	566169	215348
	63.102	1.00225e+06	136349	632214	240937	4.10699e+06	363045	326944	160240	925273	124457	588149	219701	4.03967e+06	377804	356356	170433		61.704	649734	87505.7	604607	220763	3.43168e+06	428346	549393	201119	786070	107362	616605	212905	3.64128e+06	405093	523591	201438		61.711	815376	77949.4	506920	201650	3.07225e+06	416667	510637	148029	909134	107786	578486	226284
	64.094	897135	116705	600360	204305	3.52512e+06	398085	407110	161301	912319	123713	574345	217046	3.85757e+06	383750	385025	179034		62.697	724060	94407.5	586556	210676	3.69394e+06	445335	530280	198996	826100	115007	613207	214498	3.59764e+06	378017	534527	197721		62.705	829179	83789.4	697515	219701	3.93126e+06	468164	573814	179883	908709	119360	617030	230531
	65.085	904037	131571	611509	217046	4.39049e+06	361983	246777	169796	912744	121271	567231	220869	3.81064e+06	384388	391396	181263		63.69	864219	115644	641239	200057	3.68173e+06	393307	547269	172450	847230	118192	603651	219382	3.59711e+06	382052	545252	191988		63.697	845107	117236	524971	201119	3.59838e+06	415605	375787	173512	906798	129447	605350	227346
	66.075	892357	115644	484622	231381	4.09159e+06	408172	433656	210676	922406	117555	564152	224161	3.71603e+06	392139	433656	177016		64.681	893419	119891	673094	220763	3.84313e+06	400209	642832	206959	857211	119679	600360	221081	3.59785e+06	373982	570523	195386		64.69	1.05428e+06	131040	549924	262704	3.69872e+06	423037	416136	235097	929627	135606	638903	239451
	67.068	930582	122014	612039	204836	4.08416e+06	357736	367292	150152	922194	119572	590166	215878	3.70817e+06	397342	445760	160133		65.674	798918	119360	577531	212268	3.55591e+06	358267	348180	227665	843089	120740	579654	220126	3.60295e+06	381945	510000	197934		65.681	1.00172e+06	128916	613101	246246	2.42189e+06	425161	535589	241999	892888	131358	668528	233292
	68.058	937484	132633	563196	227665	3.19649e+06	392776	470288	203243	933449	118511	591971	212905	3.71826e+06	411358	435461	159284		66.666	849885	125731	587618	228726	3.21347e+06	292966	604076	182538	840859	123076	568187	225647	3.7052e+06	354869	561391	196447		66.673	813252	135818	699639	222886	3.44336e+06	591865	424630	263766	838630	131571	672456	223630
	69.05	899259	104495	564789	223417	3.29046e+06	401270	438965	172450	930582	114900	605350	210676	3.82964e+06	428771	441194	143782		67.659	829710	110335	538775	235097	3.69129e+06	465510	583902	170327	829498	125837	581672	226497	3.82837e+06	396705	562772	191882		67.663	819623	134225	639116	203774	2.65549e+06	493117	523909	178821	853707	128067	667147	227771
	70.043	952349	112989	596112	233504	3.91746e+06	400739	458077	148560	929520	118935	603226	207596	3.85099e+06	423462	463705	144631		68.65	914124	123076	624781	208552	3.68545e+06	352958	673624	189439	782566	130721	604076	219913	3.90004e+06	386617	572222	198783		68.656	959251	148029	692737	261642	4.53437e+06	614694	233504	199527	897666	122864	672138	234460
	71.035	891295	125731	614694	189970	4.05231e+06	434186	494179	126262	930688	113626	607580	195916	3.78441e+06	416242	452980	139322		69.643	822809	125200	569567	215985	3.86861e+06	440026	340216	219701	803908	127854	572646	215666	3.93083e+06	399996	544827	188590		69.649	870590	109804	698046	231912	3.66846e+06	408703	535589	224479	903719	119466	669908	232974
	72.029	986858	116705	621065	189970	4.1346e+06	427816	315795	145905	951925	110441	593139	195810	3.74173e+06	416773	416985	152913		70.636	787769	131040	520193	239875	4.06717e+06	222886	605138	220232	807200	129660	551835	219701	3.90535e+06	380247	556932	179140		70.642	730431	129978	632745	197934	4.10009e+06	573283	627967	226072	932387	125306	667254	233929
	73.021	923150	114582	630090	216516	3.75341e+06	479844	498957	125731	955004	105344	563940	200695	3.64691e+06	408491	439602	154824		71.63	793078	139534	655043	232974	3.82933e+06	502142	610978	159709	781398	130509	561391	211313	3.86065e+06	403819	497683	174574		71.634	888641	118298	673094	243592	3.85109e+06	410296	558949	200588	986646	124775	657803	243910
	74.014	893950	124669	554171	208021	3.39717e+06	374725	551516	176698	940669	105663	545039	200057	3.52756e+06	399253	441938	167885		72.622	595051	134756	650796	202181	4.04965e+06	415074	631152	204836	767488	124881	524440	204305	3.85937e+06	372495	436522	182644		72.627	1.03942e+06	108211	664068	237221	3.39664e+06	491524	652388	101309	1.02668e+06	123607	634019	248051
	75.006	958189	86443.9	617879	175105	3.58458e+06	364638	404456	122014	948952	99928.9	538244	191563	3.43391e+06	388104	401270	165973		73.615	1.02084e+06	108742	467633	187316	3.83941e+06	419852	536651	138473	820685	118935	484516	198996	3.76243e+06	355506	404137	164699		73.619	989513	131040	681588	254210	2.78981e+06	603545	601952	174574	973479	125412	637098	248795
	75.997	997476	109804	542491	189439	3.83888e+06	436841	314202	194218	909558	99398	513716	195810	3.33293e+06	377911	400209	174043		74.606	839267	134225	465510	236159	3.74119e+06	341278	400739	172450	737545	119360	498214	197721	3.42955e+06	359010	375681	175530		74.611	1.01393e+06	139003	684773	236690	3.93551e+06	484091	591865	253679	953411	118192	637098	244866
	76.99	1.00225e+06	91222	475066	214392	3.6605e+06	386405	428877	155461	865812	98654.7	500231	197721	3.13957e+06	351047	414331	169796		75.598	658759	135287	567974	197934	3.84366e+06	340747	308893	197403	744022	109804	511274	182856	3.4389e+06	373769	393094	183493		75.601	1.00172e+06	127324	585494	247839	3.91162e+06	440557	440026	217577	963711	115750	632532	240937
	77.982	851477	116175	535589	213330	3.15667e+06	433656	510637	191032	794989	102159	499594	183918	3.08659e+06	323758	424630	171813		76.59	723529	111396	470288	197934	3.82295e+06	345525	305177	200057	788725	103751	499912	183387	3.32305e+06	393731	438540	170858		76.595	1.08879e+06	112458	554171	264297	3.90896e+06	562665	512229	232974	960419	112671	652176	233929
	78.975	935360	96000.2	520193	165549	2.92891e+06	318980	348180	167141	782991	92390	486427	178927	3.1607e+06	301354	412526	160877		77.582	861034	105026	451175	175636	3.56493e+06	330129	469226	115113	809217	103539	509150	183069	3.08701e+06	412738	477296	155780		77.587	773435	117236	679464	240937	3.92807e+06	397554	646548	166610	976346	114476	675429	219701
	79.967	761224	83789.4	495240	196341	3.07969e+06	313671	399147	162363	737439	94938.4	488020	183069	3.13692e+06	306345	405199	161726		78.574	605138	110865	536120	180945	2.17502e+06	437372	394369	192625	822278	107892	543340	196235	3.11834e+06	436098	474429	177122		78.579	889172	94938.4	681588	234566	2.62364e+06	494179	307300	282879	1.03368e+06	115644	668422	220975
	80.958	778744	106087	475066	198996	2.8721e+06	302522	384812	172981	737121	99716.5	473473	189227	3.14063e+06	323440	417516	156842		79.568	871652	86443.9	530811	161832	3.78791e+06	415074	487808	212268	890340	109379	567231	204942	3.42223e+06	441619	499169	173194		79.571	1.06543e+06	126793	661945	217046	4.03266e+06	489401	556294	172981	1.0683e+06	116705	658971	224798
	81.95	648141	108742	471881	145374	3.39558e+06	249963	480375	165549	710788	102583	471562	188802	3.18204e+06	324820	398616	151214		80.56	882270	105026	511168	200588	3.26444e+06	440557	536120	134225	927715	118935	579867	214392	3.47712e+06	457546	494179	161832		80.564	985265	111927	683712	212799	3.00005e+06	393307	654512	236159	1.07403e+06	101522	663006	224373
	82.943	791485	67331.3	469757	188378	3.52724e+06	321635	450114	136349	711319	98442.3	474429	200588	3.07512e+06	348392	396598	143145		81.553	825994	110335	516477	196341	2.64275e+06	440557	498957	124669	954898	122227	593989	230850	3.38177e+06	468058	484304	168946		81.557	1.16843e+06	121484	670439	193156	3.88932e+06	381627	553640	212268	1.0803e+06	94301.3	658971	229257
	83.937	707602	108742	528157	186254	2.80999e+06	343933	311547	171389	701019	105556	472624	206110	2.97531e+06	347330	368354	146755		82.545	926335	126793	622127	241468	3.72155e+06	446928	454892	221825	987283	122758	618198	237646	3.52682e+06	473686	493011	187634		82.549	1.06012e+06	123076	644425	247308	3.60581e+06	451706	629559	166610	1.00958e+06	97911.4	655043	239238
	84.928	759631	107680	422507	227134	3.09827e+06	399147	460732	137942	682013	104601	458714	211950	3.04443e+06	348286	388316	140702		83.537	945448	118298	655574	224479	3.69448e+06	464979	518069	172981	954367	121165	594732	243061	3.5249e+06	483136	509044	169690		83.541	1.06225e+06	100247	634337	253679	3.87445e+06	547800	567974	172450	936953	99822.7	651964	237327
	85.922	647079	120422	465510	196872	3.07916e+06	309424	290311	144843	654512	103008	481118	196660	3.02415e+06	324077	352002	141127		84.528	1.05853e+06	134225	593989	209083	4.06239e+06	494710	462855	155461	950013	121271	572115	245928	3.50717e+06	463705	532722	180414		84.533	1.0941e+06	50873.3	682119	214923	1.77419e+06	435248	604607	237752	911576	104070	661095	235203
	86.913	650796	88036.6	486215	204305	2.86095e+06	367823	470288	125200	608960	84851.2	433549	159921	2.45152e+06	279906	297956	114476		85.518	1.01818e+06	121484	581778	282879	2.78769e+06	493117	486746	169796	891932	119360	583158	249750	3.39069e+06	453936	532085	182219		85.526	1.01659e+06	75825.8	663537	237221	3.43964e+06	456484	652919	218639	852539	122121	664599	237008
	87.905	739988	102902	460732	215985	3.02819e+06	316326	308893	154400	489082	70516.7	376318	121431	1.8878e+06	208552	206163	91646.7		86.511	987920	112989	637523	230319	3.36797e+06	468695	542491	218108	853813	109273	567762	230744	3.31668e+06	431850	526245	187210		86.518	814845	139534	650796	243061	3.44389e+06	499488	366762	256333	829392	130721	636567	227346
	88.898	612570	103964	458608	215454	3.15561e+06	348711	411358	141127	350303	53103.1	323440	80975.6	1.29117e+06	147604	146755	62977.9		87.504	761755	118829	504797	268544	3.712e+06	494179	535058	132102	816119	107999	554596	226815	2.65645e+06	342446	421869	147710		87.509	696984	132633	629028	237752	3.40885e+06	550455	474535	234566	676067	106087	552897	181104
	89.89	622127	99716.5	534527	150683	2.99686e+06	278100	279162	140065	237486	35477	270774	40414.5	668528	80285.4	66747.3	37069.8		88.497	923681	118829	542491	238814	3.60581e+06	367823	636461	226603	672669	87399.5	497683	175742	1.92359e+06	245928	317228	123395		88.503	935360	121484	679995	243061	3.37593e+06	478782	663006	280224	546420	82409	474323	136190
	90.883	419321	29637.1	227665	13179	215985	88567.5	20080.8	11586.3	122652	18912.8	203880	12860.5	77843.2	27301.1	13444.5	11267.8		89.489	768125	124669	649203	228195	3.47999e+06	445866	459670	164487	497576	66375.7	433231	130562	1.21164e+06	175105	192466	80391.6		89.495	798918	141127	699639	223948	3.70881e+06	389590	513291	296682	368885	61066.6	384281	90107.1
	91.874	51404.2	16364.5	200057	11851.8	42378.8	11055.4	11320.9	11055.4	47794	16258.3	196766	12860.5	43122.1	12011.1	11851.8	11267.8		90.481	827587	71047.6	504797	187847	2.41765e+06	382689	457546	194748	353595	44396.2	347224	87558.8	524547	88567.5	102849	49599.1		90.487	900852	118829	523378	188908	75825.8	21142.6	24328	19549.9	218002	35583.2	289993	47953.3
	92.867	46095.1	15833.6	196341	13710	45033.3	11586.3	11851.8	11055.4	47156.9	16470.7	197297	13179	43015.9	12223.4	12011	11374		91.473	799449	106618	571691	210676	66800.4	21673.5	20611.7	20611.7	197615	33459.6	290524	52625.3	50023.8	14559.4	13869.2	12754.3		91.478	48218.8	16364.5	232443	11851.8	49280.6	11586.3	12117.2	11055.4	46944.6	15196.5	232336	12807.4
	93.861	48484.2	15833.6	195279	12648.1	42378.8	12117.2	11320.9	11586.3	46626	16470.7	198465	12966.7	42485	12542	12223.4	11480.1		92.466	44502.4	15833.6	220232	13179	47687.8	11586.3	11851.8	10524.5	46254.4	15302.7	220338	13285.2	45776.6	12754.3	12276.5	10949.2		92.472	48749.7	14240.9	236159	13179	48218.8	11055.4	11055.4	10524.5	46944.6	15302.7	232761	12966.7
	94.854	47953.3	16895.4	200057	12913.6	43440.6	13179	12648.1	11055.4	45829.7	16470.7	198571	12860.5	42060.3	12435.8	12701.2	11798.7		93.46	48218.8	13710	220232	12913.6	46095.1	13710	12648.1	11586.3	46692.4	15169.9	220365	13311.8	45298.8	13046.3	12382.7	11055.4		93.466	47687.8	14771.8	229788	12648.1	51404.2	11055.4	12117.2	9993.62	46148.2	15408.8	232336	12966.7
	95.846	45033.3	16364.5	192094	13179	42378.8	12117.2	12117.2	11586.3	45192.6	16258.3	198252	12913.6	41741.7	12011.1	12488.9	11798.7		94.451	48218.8	14771.8	219170	13179	44502.4	13179	11586.3	10524.5	46183.6	15656.6	220409	13444.5	45033.3	12825.1	12294.2	10878.5		94.458	44502.4	13710	228195	13179	49280.6	10524.5	12382.7	10524.5	45458	15515	233080	13019.8
	96.839	48218.8	17426.3	202712	13444.5	41847.9	12117.2	12117.2	11586.3	44714.8	16470.7	199633	13019.8	42166.4	12011.1	12754.3	12117.2		95.443	47687.8	16364.5	221294	13179	45033.3	12648.1	12648.1	10524.5	45166	16099	221028	13577.2	45298.8	12648.1	12648.1	11055.4		95.449	45564.2	16895.4	235097	13179	49280.6	11586.3	11586.3	11055.4	45351.9	15939.7	235203	12913.6
	97.832	43440.6	15833.6	202181	12648.1	42378.8	13179	12913.6	11586.3	44183.9	15939.7	198783	13285.2	42166.4	12435.8	13019.8	12117.2		96.436	42644.3	15833.6	220763	13975.4	45564.2	12648.1	12648.1	11586.3	42644.3	15833.6	220763	13975.4	45564.2	12648.1	12648.1	11586.3		96.441	48218.8	16895.4	234566	12648.1	49811.5	12117.2	11055.4	11055.4	45617.3	15727.4	235097	12913.6
	98.824	44502.4	15833.6	195810	12117.2	40255.2	11586.3	13710	13179	44369.7	15966.3	197934	13444.5	42113.3	12250	13046.3	12250											#DIV/0!	#DIV/0!	#DIV/0!	#DIV/0!	#DIV/0!	#DIV/0!	#DIV/0!	#DIV/0!		97.434	44767.9	14771.8	234035	13179	47156.9	11055.4	12117.2	11055.4	44396.2	15302.7	236478	13019.8
	99.817	44767.9	15833.6	198465	13179	41847.9	11055.4	11586.3	11055.4	44325.5	16010.5	198642	13886.9	42732.7	12471.2	12825.1	11940.3											#DIV/0!	#DIV/0!	#DIV/0!	#DIV/0!	#DIV/0!	#DIV/0!	#DIV/0!	#DIV/0!		98.424	44237	15302.7	233504	12913.6	46626	13179	12117.2	12648.1	45564.2	15515	245397	13179
	100.81	42644.3	17426.3	198996	13710	44502.4	12117.2	13444.5	13179	44104.2	16099	198730	14240.9	43175.2	13179	13444.5	12382.7																				99.416	43971.5	15833.6	238814	12648.1	47687.8	12117.2	12382.7	11055.4	46519.9	15727.4	253785	13232.1
	101.801	45564.2	14771.8	198465	14771.8	41847.9	14240.9	13444.5	11586.3	45564.2	14771.8	198465	14771.8	41847.9	14240.9	13444.5	11586.3																				100.409	46891.5	15833.6	234566	13179	48218.8	13179	11851.8	11586.3	47581.7	15621.2	261112	13338.3
																																					101.4	42113.4	14771.8	241468	13179	48218.8	12117.2	11851.8	10524.5
																																					102.393	50607.8	15833.6	278631	13975.4	54058.7	12648.1	12117.2	10524.5
																																					103.387	49015.1	16364.5	275446	13179	55120.5	11586.3	11586.3	11586.3
																																					104.38	49280.6	15302.7	275446	13179	54589.6	12117.2	11586.3	10524.5
[truncated: 174 more columns]

## Sheet: 316 Chroms
max med bgrd				1236																		1237																		1238
		raw								rolled										raw								rolled										raw								rolled
	Average	818759	109210	632484	282627	4.04917e+06	373465	356251	155120	821840	110826	639551	283533	4.07867e+06	373226	359834	158036		Average	912854	121038	701108	260211	4.69128e+06	375209	389505	151878	938243	119501	685909	258976	4.6705e+06	371447	391220	150083		Average	969452	124726	750918	265283	4.74602e+06	375986	412628	158799	989654	127942	752833	269054
	Stdev	86399.4	13090.9	68563.1	35495	443092	54175.9	41800.8	38045.6	60775	8411.58	53931.5	27523.9	295874	26974.9	22156.7	24747.8		Stdev	204842	16219.4	125104	27376.1	634213	61469.7	73671.6	18712.1	178705	7600.95	109720	20295.4	344215	46335.8	65464.1	7084.33		Stdev	202354	19062.8	112875	34484.3	920840	58650.8	82223.1	21330.3	173552	11691.6	108352	26996.7
	RSD	0.105525	0.119869	0.108403	0.12559	0.109428	0.145063	0.117335	0.245266	0.07395	0.0758986	0.0843271	0.0970748	0.0725418	0.0722751	0.0615748	0.156596		RSD	0.224398	0.134003	0.178438	0.105207	0.13519	0.163828	0.189141	0.123205	0.190467	0.0636059	0.159963	0.0783678	0.0736997	0.124744	0.167333	0.0472027		RSD	0.208731	0.152838	0.150316	0.129991	0.194023	0.155992	0.199267	0.134323	0.175366	0.0913822	0.143926	0.100339
	Bgnd	51207.5	16384.1	282505	13837.8	56280.6	12058.2	12097.6	10996.4	52272.4	16564.3	287744	14019.1	57200.4	12092.2	12198.4	10999.2		Bgnd	49472.8	15925.1	280737	13188.2	55248.7	11586.3	11751.1	10909	49741.6	16140.9	282040	13190.2	55237.9	11558.4	11714.9	11038.7		Bgnd	54617.1	16657.4	322770	13673.3	62663	11860.9	11906.7	10817.4	54343.7	16465.1	322551	13712.7
	Stdev	3109.3	1014.63	17013.7	908.796	3042.83	769.822	615.649	663.968	1855.31	471.704	2526.47	342.647	611.185	385.644	328.946	352.395		Stdev	5992.2	1135.73	26151.5	663.569	4610.14	919.552	765.462	663.957	5195.28	721.801	24451.7	343.875	4274.56	401.747	433.955	232.8		Stdev	2346.93	703.559	4861.11	588.138	1147.29	759.087	636.054	674.331	1237.92	347.642	1822.42	156.769
	RSD	0.0607196	0.0619275	0.0602244	0.0656751	0.0540653	0.063842	0.0508903	0.0603803	0.0354932	0.0284771	0.00878026	0.0244414	0.010685	0.0318918	0.0269662	0.0320382		RSD	0.121121	0.0713172	0.0931532	0.0503153	0.0834434	0.0793653	0.0651396	0.0608634	0.104445	0.0447187	0.0866956	0.0260705	0.0773847	0.034758	0.0370432	0.0210895		RSD	0.0429706	0.042237	0.0150606	0.0430135	0.0183089	0.063999	0.0534198	0.0623374	0.0227794	0.0211139	0.00565001	0.0114323
	Bgnd subtracted avg	767552	92825.7	349979	268789	3.99289e+06	361407	344154	144123	769568	94262.2	351807	269514	4.02146e+06	361133	347635	147037		Bgnd subtracted avg	863381	105113	420372	247023	4.63603e+06	363622	377754	140969	888502	103360	403869	245786	4.61526e+06	359889	379505	139045		Bgnd subtracted avg	914835	108069	428149	251610	4.68336e+06	364125	400721	147981	935310	111477	430282	255342
	Bgnd subtracted stdev	93447.1	12524.1	43400.4	38094.1	487354	57279.3	44015.8	36403.9	63125	7641.37	29827.3	26979.5	294872	28529	23368.3	23502.3		Bgnd subtracted stdev	220162	15956	84616.6	28807.8	736517	66193.7	75567.5	19371.7	193005	8036.5	73482.1	20299.6	493208	46604.1	65041.2	7188.56		Bgnd subtracted stdev	194959	17136	64679.9	34451	912718	61395.1	82670.1	21913.5	165400	10455.4	61976.4	25786.5
	Bgnd subtracted RSD	0.121747	0.134921	0.124009	0.141725	0.122056	0.15849	0.127896	0.252589	0.0820266	0.0810651	0.084783	0.100104	0.0733245	0.0789986	0.0672208	0.15984		Bgnd subtracted RSD	0.254999	0.151799	0.20129	0.11662	0.158868	0.18204	0.200044	0.137419	0.217225	0.0777526	0.181946	0.0825905	0.106865	0.129496	0.171384	0.0516997		Bgnd subtracted RSD	0.213108	0.158566	0.151069	0.136922	0.194885	0.16861	0.206303	0.148083	0.176839	0.0937897	0.144037	0.100988
	Std err mean	12165.8	1630.5	5650.26	4959.44	63448	7457.13	5730.37	4739.39	9017.86	1091.62	4261.04	3854.22	42124.5	4075.58	3338.33	3357.48		Std err mean	29420.3	2132.21	11307.4	3849.6	98421.2	8845.51	10098.1	2588.66	28457	1184.92	10834.3	2993.01	72719.5	6871.41	9589.81	1059.9		Std err mean	26052.4	2289.9	8643.22	4603.7	121967	8204.27	11047.3	2928.31	24386.9	1541.56	9137.92	3802.01
	RSE	0.0158501	0.0175652	0.0161446	0.018451	0.0158903	0.0206336	0.0166506	0.0328843	0.0117181	0.0115807	0.0121119	0.0143006	0.0104749	0.0112855	0.00960297	0.0228343		RSE	0.0340757	0.020285	0.0268985	0.015584	0.0212296	0.0243261	0.026732	0.0183633	0.032028	0.011464	0.0268264	0.0121773	0.0157563	0.0190931	0.0252692	0.00762271		RSE	0.0284777	0.0211893	0.0201874	0.018297	0.0260427	0.0225315	0.0275684	0.0197884	0.0260736	0.0138285	0.0212371	0.0148899
										rolled																		rolled																		rolled
	Time (s)	52Cr	53Cr	54Fe	55Mn	56Fe	57Fe	58Ni	60Ni	52Cr	53Cr	54Fe	55Mn	56Fe	57Fe	58Ni	60Ni		Time (s)	52Cr	53Cr	54Fe	55Mn	56Fe	57Fe	58Ni	60Ni	52Cr	53Cr	54Fe	55Mn	56Fe	57Fe	58Ni	60Ni		Time (s)	52Cr	53Cr	54Fe	55Mn	56Fe	57Fe	58Ni	60Ni	52Cr	53Cr	54Fe	55Mn
	2.348	48749.7	15833.6	240937	13710	50342.4	12117.2	11055.4	11055.4	47068.5	16187.5	243238	13179	49457.5	11586.3	11409.4	11232.4		1.164	56713.2	16895.4	298275	13179	58836.8	11055.4	12648.1	11055.4	55386	16541.4	301814	13356	58659.9	12294.2	12471.2	10701.5		1.184	56447.8	17426.3	318449	14771.8	64145.9	11055.4	12648.1	10524.5	56536.3	17603.3	319334	13886.9
	3.34	45829.7	15833.6	245184	13179	48218.8	11586.3	12117.2	11055.4	47687.8	15700.8	243326	13444.5	49546	11719.1	11520	11055.4		2.156	54589.6	15833.6	302522	13710	59898.7	14240.9	12648.1	11055.4	54987.8	16364.5	301991	13444.5	58836.8	11984.5	11984.5	10657.3		2.175	56447.8	17426.3	317387	12913.6	61491.4	11586.3	11055.4	10524.5	56978.7	17559	319378	13842.7
	4.332	46626	16895.4	243592	12648.1	49811.5	11055.4	11055.4	11586.3	49015.1	15939.7	250918	13285.2	51085.6	11586.3	11745.6	11055.4		3.147	54855.1	16895.4	304646	13179	57244.1	11586.3	12117.2	9993.62	55492.1	16364.5	302204	13710	59261.6	11692.5	11904.9	10736.9		3.168	56713.2	17957.2	322166	13975.4	63084.1	12648.1	12117.2	11586.3	57297.2	17320.1	319830	13710
	5.326	49546	14240.9	243592	14240.9	49811.5	12117.2	11851.8	10524.5	50607.8	16045.9	260474	13179	52678.3	11692.5	12170.3	10949.2		4.138	53793.3	15833.6	302522	13710	59367.8	11055.4	10524.5	10524.5	55439.1	16470.7	303690	13816.1	59898.7	11798.7	11798.7	10736.9		4.161	58305.9	17426.3	319511	13710	62022.3	12648.1	11586.3	9462.71	57191	17426.3	320785	13550.7
	6.319	54324.2	16895.4	281286	12648.1	57244.1	11055.4	12648.1	11055.4	52466	16152.1	268863	13497.6	54164.9	11798.7	12170.3	11055.4		5.131	57509.6	16364.5	303053	14771.8	60960.5	10524.5	11586.3	11055.4	55226.7	16895.4	303690	13763	59261.6	11161.6	11586.3	10736.9		5.153	58571.4	16364.5	321635	13179	62553.2	12648.1	12117.2	11055.4	57137.9	17213.9	321422	13710
	7.312	56713.2	16364.5	288719	13179	58305.9	12648.1	13179	10524.5	54058.7	15939.7	278738	13710	55439.1	12329.6	12595	10843.1		6.123	56447.8	17426.3	305707	13710	62022.3	11586.3	12117.2	11055.4	54908.1	16789.2	303478	13656.9	59792.5	10949.2	11639.4	11161.6		6.147	55916.9	17957.2	323227	13975.4	60960.5	11586.3	11851.8	10524.5	56500.9	17001.6	322059	13656.9
	8.304	55120.5	16364.5	287126	14771.8	55651.4	12117.2	12117.2	11586.3	54695.8	16152.1	287444	13497.6	57137.9	12329.6	12488.9	10736.9		7.116	53527.8	17957.2	302522	13444.5	56713.2	11055.4	11586.3	11055.4	55863.8	16895.4	304540	13550.7	59580.1	11055.4	11639.4	11267.8		7.139	56182.3	16364.5	320573	13710	62022.3	11586.3	11055.4	10524.5	56129.2	16789.2	321953	13869.2
	9.295	54589.6	15833.6	292966	13710	56182.3	13710	13179	10524.5	54111.8	15939.7	288825	13922.3	57456.5	12648.1	12435.8	10736.9		8.107	53262.3	16364.5	303584	12648.1	59898.7	10524.5	12382.7	12117.2	55439.1	16789.2	304752	13285.2	58836.8	11480.1	11851.8	11586.3		8.131	53527.8	16895.4	325351	13710	63084.1	12117.2	13179	11055.4	55492.1	16789.2	322909	13869.2
	10.287	52731.4	15302.7	287126	13179	58305.9	12117.2	11320.9	9993.62	53050	15833.6	288825	13975.4	57244.1	12542	12329.6	10736.9		9.099	58571.4	16364.5	307831	13179	58305.9	11586.3	10524.5	11055.4	54855.1	16895.4	305920	13391.4	58836.8	11904.9	11745.6	11374		9.123	56447.8	16364.5	318980	14771.8	64676.8	10524.5	11586.3	10524.5	54961.2	16364.5	321635	13710
	11.279	51404.2	15833.6	288188	14771.8	58836.8	12648.1	12382.7	11055.4	53474.7	15833.6	289356	13763	57350.3	12542	12382.7	10843.1		10.092	55386	15833.6	304115	13444.5	57244.1	12648.1	12648.1	12648.1	55173.6	16895.4	306875	13232.1	59898.7	12011.1	11745.6	11267.8		10.115	55386	16364.5	326413	13179	62553.2	12117.2	11586.3	9993.62	54324.2	16258.3	320679	13550.7
	12.273	51404.2	15833.6	288719	13444.5	57244.1	12117.2	12648.1	10524.5	53262.3	16470.6	288294	14134.7	57668.9	12329.6	12276.5	11055.4		11.083	53527.8	17957.2	311547	14240.9	62022.3	13710	11586.3	9993.62	55598.3	16789.2	308893	13497.6	59792.5	12223.4	11904.9	11055.4		11.107	53262.3	15833.6	316857	13179	60960.5	12648.1	11586.3	10524.5	54536.5	15939.7	318874	13656.9
	13.265	57244.1	16364.5	289780	13710	56182.3	12117.2	12382.7	12117.2	53527.8	16789.2	288612	14240.9	57137.9	12435.8	12435.8	11267.8		12.075	55120.5	17957.2	307300	12648.1	62022.3	11586.3	11586.3	10524.5	53952.5	16683	306345	13497.6	60004.8	12329.6	12223.4	11161.6		12.099	52996.9	15833.6	315795	12913.6	63084.1	11586.3	12117.2	11586.3	53899.4	15939.7	321104	13550.7
	14.258	53527.8	19019	287657	15568.1	57775	12648.1	12648.1	11586.3	53793.2	16895.4	287551	14240.9	56819.4	12223.4	12595	11374		13.066	55386	15833.6	313671	13975.4	59367.8	11586.3	13179	11055.4	53209.3	16895.4	304221	13656.9	60004.8	12223.4	12329.6	10843.1		13.093	54589.6	15302.7	316326	14240.9	61491.4	10524.5	11055.4	11055.4	53050	15939.7	319405	13444.5
	15.249	54058.7	16895.4	288719	13710	55651.4	12648.1	12117.2	11055.4	53580.9	17107.7	287126	14506.3	56713.2	12223.4	12382.7	11586.3		14.058	50342.4	15833.6	295089	13179	59367.8	12117.2	12117.2	11586.3	52466	16683	301885	13338.3	57881.2	11480.1	12276.5	10949.2		14.086	53262.3	16364.5	330129	14240.9	62553.2	11586.3	11586.3	11055.4	53474.7	16152.1	321210	13763
	16.241	52731.4	16364.5	282879	14771.8	57244.1	11586.3	13179	11586.3	52041.3	17320.1	286807	14771.8	56819.4	12011.1	12329.6	11480.1		15.049	51669.6	16895.4	293497	14240.9	57244.1	12117.2	13179	11055.4	50873.3	16045.9	290311	13444.5	55545.2	11374	12382.7	11055.4		15.078	51138.7	16364.5	317918	12648.1	62022.3	11586.3	11851.8	9993.62	53474.7	16258.3	322590	13922.3
	17.233	50342.4	16895.4	286595	14771.8	56713.2	12117.2	11586.3	11586.3	51935.1	16470.7	287657	14187.8	56819.4	12011.1	12223.4	11374		16.042	49811.5	16895.4	299868	12648.1	51404.2	9993.62	11320.9	10524.5	48484.2	16045.9	276402	13232.1	53634	11480.1	12064.1	11055.4		16.071	55386	16895.4	325882	14771.8	62553.2	11586.3	12117.2	11586.3	52890.7	16576.8	323971	13816.1
	18.225	49546	17426.3	288188	15037.2	56713.2	11055.4	12117.2	11586.3	51616.5	16683	287338	14400.1	57244.1	11692.5	12223.4	11374		17.033	47156.9	14771.8	249432	13179	50342.4	11055.4	12117.2	11055.4	47103.8	15939.7	267270	13019.8	51935.1	11267.8	11904.9	11055.4		17.063	52996.9	16364.5	322696	13710	63615	12117.2	11055.4	11055.4	52253.6	16683	322166	13656.9
	19.218	52996.9	14771.8	291904	12648.1	57775	12648.1	12117.2	11055.4	51191.8	16895.4	287869	13975.4	57244.1	11374	11798.7	11055.4		18.026	43440.6	15833.6	244123	12913.6	49811.5	12117.2	11586.3	11055.4	46254.4	15727.4	261005	12595	50767.1	11161.6	11639.4	11055.4		18.054	51669.6	16895.4	323227	13710	63615	12117.2	12117.2	11055.4	52784.5	16895.4	323758	13975.4
	20.211	52466	17957.2	287126	14771.8	57775	11055.4	12117.2	11055.4	50342.4	16683	288294	13763	57350.3	11480.2	11798.7	10843.1		19.02	43440.6	15302.7	249432	12117.2	50873.3	11055.4	11320.9	11586.3	44927.1	15408.8	252086	12595	50342.4	11267.8	11480.1	10843.1		19.047	50076.9	16895.4	321104	13444.5	63615	12117.2	11586.3	12117.2	53050	16789.2	325457	13763
	21.203	50607.8	17426.3	285533	12648.1	57244.1	9993.62	11055.4	9993.62	50448.5	16789.2	288719	13710	57987.4	11692.5	11798.7	10524.5		20.012	47422.4	15833.6	262173	12117.2	51404.2	11586.3	11851.8	11055.4	43918.4	15621.2	252192	12701.2	50448.5	11480.1	11374	10843.1		20.04	53793.2	17426.3	325882	14240.9	65207.7	13710	12117.2	10524.5	54430.3	16683	324395	13763
	22.195	46095.1	15833.6	288719	13710	57244.1	12648.1	11586.3	10524.5	49174.4	17107.7	289356	13922.3	57987.4	11798.7	11692.5	10418.3		21.003	43175.1	15302.7	255272	12648.1	49280.6	10524.5	10524.5	9462.71	43706.1	15515	254422	12754.3	50448.5	11267.8	11267.8	10843.1		21.032	56713.2	16364.5	334376	13710	60960.5	12117.2	12648.1	11055.4	55279.8	16789.2	325139	13763
	23.187	50076.9	17957.2	290311	14771.8	59898.7	12117.2	12117.2	9993.62	48324.9	16683	290842	13603.8	57987.4	11904.9	11586.3	10736.9		21.994	42113.4	15833.6	249963	13710	50873.3	12117.2	11586.3	11055.4	43759.2	15196.5	254634	12966.7	50554.7	11586.3	11108.5	10736.9		22.025	59898.7	15833.6	317387	13710	62022.3	13179	11586.3	11055.4	55598.3	16576.8	324502	13816.1
	24.179	46626	16364.5	295089	13710	57775	13179	11586.3	10524.5	48324.9	16470.7	292647	13922.3	58412.1	12329.6	11798.7	10949.2		22.986	42378.8	15302.7	255272	13179	49811.5	11055.4	11055.4	11055.4	42325.7	14984.1	251874	13126	50236.2	11480.2	10949.2	10630.7		23.017	55916.9	17426.3	326944	13710	60960.5	12117.2	12117.2	12117.2	55439.1	16258.3	323652	13603.8
	25.171	48218.8	15833.6	294558	13179	57775	11586.3	11586.3	12648.1	49386.7	16576.8	293921	14134.7	58518.3	12329.6	12011	11055.4		23.978	43706.1	13710	250493	13179	51404.2	12648.1	10524.5	11055.4	42272.6	14877.9	251661	13072.9	50979.5	11586.3	11055.4	10949.3		24.01	51669.6	15833.6	317918	13710	63084.1	11586.3	13710	10524.5	54961.2	16152.1	323015	13391.4
	26.162	50607.8	16364.5	294558	14240.9	59367.8	12117.2	12117.2	11055.4	49174.4	16045.9	294558	13603.8	57881.2	12329.6	12011	11055.4		24.97	40255.2	14771.8	248370	12913.6	49811.5	11055.4	11055.4	10524.5	42113.3	14559.4	252723	12754.3	50554.7	11480.2	11161.6	10949.3		25.002	52996.9	15833.6	321635	13179	64676.8	11055.4	12117.2	9462.71	53474.7	16364.5	324926	13497.6
	27.154	51404.2	16364.5	295089	14771.8	57775	12648.1	12648.1	11055.4	49015.1	15939.7	294665	13603.8	58093.6	12011	12223.4	11161.6		25.962	42909.7	14771.8	254210	12382.7	52996.9	11055.4	11055.4	11055.4	42485	14347	252936	12648.1	51191.8	11480.2	11480.2	10843.1		25.995	54324.2	15833.6	331191	12648.1	63084.1	10524.5	11851.8	11055.4	52943.8	16258.3	325245	13444.5
	28.146	49015.1	15302.7	293497	12117.2	56713.2	12117.2	12117.2	9993.62	49492.9	16152.1	295408	16417.6	159390	31123.6	13338.3	13285.2		26.953	41317	14240.9	255272	12117.2	48749.7	11586.3	12117.2	11055.4	42272.6	14559.4	253891	12701.2	51298	11374	11692.5	10524.5		26.989	52466	16895.4	326944	14240.9	62553.2	12117.2	11055.4	10524.5	53315.4	16576.8	326838	13338.3
	29.138	45829.7	15833.6	295620	13710	58836.8	11586.3	12648.1	11055.4	191404	36326.5	367292	74073.8	879085	100991	82993	42378.8		27.945	44237	14240.9	256333	12648.1	52996.9	11055.4	12648.1	10524.5	43812.2	14877.9	255059	12701.2	51510.4	11480.1	11692.5	10736.9		27.98	53262.3	16895.4	328536	13444.5	62022.3	11055.4	12648.1	11586.3	53262.3	16470.7	327793	13550.7
	30.132	50607.8	16895.4	298275	27248	564258	107149	17160.8	23266.2	311494	54802	431213	112405	1.49271e+06	165442	136827	74020.7		28.936	42644.3	14771.8	255272	13444.5	51935.1	12117.2	11586.3	9462.71	44290.1	14984.1	256015	12754.3	51510.4	11586.3	11745.6	10418.3		28.974	53527.8	17426.3	325882	13179	62553.2	12117.2	11586.3	9993.62	52784.5	17107.7	327368	13869.2
	31.124	760162	117236	653981	302522	3.65784e+06	361452	360391	156523	441938	69773.5	481862	167513	2.19976e+06	229470	189386	107255		29.927	47953.3	16364.5	254210	12913.6	50873.3	11586.3	11055.4	11586.3	140171	25283.7	316219	53634	647186	82090.5	63031	31548.3		29.965	52731.4	15302.7	326413	14240.9	61491.4	12117.2	12382.7	11055.4	201969	40042.8	437266	71419.3
	32.116	651857	108742	614694	206428	3.12587e+06	334907	281817	169265	560913	85382.1	538138	214976	2.91903e+06	286807	248317	132102		30.921	45298.8	15302.7	258988	12648.1	52996.9	11586.3	11320.9	9462.71	260528	42378.8	388210	98336.1	1.47381e+06	150365	116971	58412.1		30.957	51935.1	19019	329067	14240.9	123076	22204.4	18222.6	13710	338040	57668.9	500656	123713
	33.109	701231	90160.2	546738	287657	3.59201e+06	332253	274915	176167	679464	100354	591653	268757	3.55612e+06	331616	308362	153126		31.913	520724	65738.6	556294	216516	3.02713e+06	364107	268544	116705	399571	57775	469014	150312	2.21665e+06	215135	182060	81134.8		31.951	798387	131571	876430	301991	3.52034e+06	449583	435779	134756	487436	74657.8	575089	169477
	34.102	640708	93876.6	577000	251024	3.65519e+06	298275	307300	135287	732661	102477	592927	274066	3.64553e+06	390971	313565	159284		32.905	646017	99716.5	616287	236159	4.18609e+06	352427	282348	144843	529484	75082.5	547588	202818	2.98179e+06	283622	241309	107999		32.944	733617	105026	645486	274915	4.0109e+06	460201	354551	140065	638160	96849.6	648566	224267
	35.093	643363	91752.9	565851	296151	3.74969e+06	331191	317387	128385	776832	102052	608111	293921	3.5146e+06	389803	331828	149834		33.897	737864	91752.9	659290	273322	3.76615e+06	335969	337031	123076	657910	94726	626268	251024	3.84791e+06	352321	305283	134544		33.935	800511	102371	698046	241999	3.78367e+06	472412	316857	125200	803165	117343	725122	271517
	36.085	1.02615e+06	127854	660352	329067	4.10487e+06	658228	386405	187316	793609	105875	664493	290948	3.6314e+06	400102	346162	159709		34.89	697515	102902	647079	275446	3.87658e+06	354020	307300	145905	699108	107255	657060	253148	4.18652e+06	356993	325245	139003		34.928	806351	126262	693799	288188	4.4903e+06	393307	382158	152276	767595	114900	717690	253360
	37.078	872714	106618	690613	305707	2.47127e+06	329067	373132	122014	813465	110228	675748	295089	3.76339e+06	421232	351047	168734		35.883	687428	113520	652388	253679	4.38359e+06	355082	331191	142189	706434	109910	674580	254422	4.15955e+06	355294	333739	136986		35.921	876961	121484	711850	250493	3.46088e+06	385874	346056	148029	778637	118935	735953	248582
	38.071	785114	109273	828649	272791	4.17601e+06	383750	346587	225541	826844	112033	675111	286807	4.03988e+06	434186	364956	167035		36.874	726715	128385	710257	227134	4.72019e+06	387467	368354	139003	710151	114900	667466	247733	4.29397e+06	352002	334589	137835		36.912	620534	119360	839267	211206	4.63046e+06	338624	354020	151745	775558	124881	755384	252298
	39.063	739988	115644	633276	271730	4.3151e+06	403925	331722	180414	776832	108530	659715	277676	4.04594e+06	399359	369628	154081		37.865	682650	112989	703886	242530	4.05124e+06	343933	324820	134756	714398	118723	654299	240725	4.4611e+06	345844	334164	140596		37.905	788831	125200	736802	251024	3.54901e+06	428877	427285	131571	766745	121271	753366	247520
	40.056	710257	100778	562665	254741	5.13217e+06	395961	386936	119891	751349	109167	641664	277888	4.3752e+06	400527	364956	168203		38.859	756446	116705	623719	239875	4.43828e+06	319511	341278	127324	732342	119254	638160	242742	4.47565e+06	338093	329598	137623		38.897	785114	132102	795202	260581	4.20202e+06	426754	373132	133694	739669	124244	749013	246034
	41.047	776089	110335	583371	283409	4.13513e+06	484091	409765	122545	746358	110441	587406	281711	4.36851e+06	401907	359754	166504		39.85	718751	122014	581247	240406	4.71222e+06	323227	305177	159709	727246	116705	613420	254847	4.58013e+06	325988	315689	137835		39.889	762286	108211	683712	264297	4.91025e+06	437372	356674	151745	782248	126156	721618	249432
	42.039	745297	109804	600360	306769	4.11761e+06	334907	349773	192625	743279	106724	577849	280543	4.31394e+06	390546	355719	157267		40.842	777151	116175	571691	263766	4.45633e+06	316326	308362	127324	746358	114688	588467	245715	4.68632e+06	318449	317069	138897		40.88	741580	136349	690082	243061	4.76054e+06	341278	297744	139003	783628	129872	731812	250706
	43.031	760162	115644	557356	291904	4.14256e+06	390652	320573	217046	756976	105875	585813	283197	3.99603e+06	386299	352958	171070		41.834	701231	115644	586556	287657	5.2426e+06	326944	298806	140065	749650	114794	580928	241256	4.62813e+06	317387	319192	140171		41.874	833427	128916	702293	228195	5.57813e+06	440557	355082	152807	766957	130721	712593	248476
	44.025	724591	97062	585494	265890	4.04222e+06	347118	311547	134225	760693	104070	576681	272898	3.83474e+06	373982	336181	167566		42.826	778213	102902	579123	196872	4.58215e+06	306238	331722	140065	750287	111396	599085	240406	4.26021e+06	321210	326838	139216		42.867	795732	143782	787769	257395	5.20915e+06	323227	486215	179883	746889	139322	721193	245715
	45.016	778744	96531.1	602483	268013	3.54264e+06	374725	373132	188908	746146	100354	565108	264722	3.71752e+06	386830	333421	165655		43.819	772904	117236	586025	217577	4.14734e+06	314202	351896	133694	752092	118829	605138	241680	4.29727e+06	333315	328218	141552		43.858	701762	136349	699108	249432	5.51602e+06	339685	297213	163956	693374	144737	707709	240512
	46.007	794671	101309	537713	231912	3.32868e+06	422507	325882	105026	742961	95681.6	561497	256440	3.62514e+06	382476	332677	159072		44.809	721937	105026	672032	236159	2.87263e+06	342340	343402	154931	773116	123395	628710	232336	4.3202e+06	340960	321635	139959		44.85	661945	151214	726715	250493	5.88022e+06	372071	382689	137411	689021	148241	694330	240831
	46.999	672563	91222	542491	265890	3.53149e+06	399147	335969	183069	755065	95256.9	562878	265677	3.53849e+06	383538	335226	163425		45.801	786176	153338	601952	270137	4.64161e+06	376849	315264	139003	757932	131040	634444	243804	4.36098e+06	326094	315795	144312		45.843	474004	163425	622658	217046	6.22319e+06	363576	338093	150683	749438	145693	667360	237858
	47.992	744235	92283.8	539306	250493	3.68067e+06	368885	316857	184130	739669	95787.8	557250	271730	3.55686e+06	383007	338624	153232		46.794	806351	138473	704417	240937	5.35728e+06	365169	265890	132102	753579	128492	641452	257183	4.36066e+06	325988	307619	147392		46.835	811660	146436	635399	229788	5.8335e+06	355082	369947	180945	781080	140490	655467	230638
	48.985	785114	94938.4	592396	312078	3.609e+06	352427	324289	155992	740943	95363.1	563196	275021	3.55325e+06	361877	330341	169159		47.784	702293	141127	607792	254210	4.78602e+06	231912	302522	161832	763135	130615	630409	257926	4.69948e+06	327899	316856	148241		47.828	1.09782e+06	131040	652919	242530	5.98693e+06	339685	344994	166080	785858	133588	623932	223311
	49.977	701762	99185.6	574345	298275	3.63448e+06	372071	390121	137942	775877	94088.9	570841	278100	3.53722e+06	346162	350941	157373		48.776	751137	104495	621065	284471	4.14575e+06	313671	311017	149091	756446	126368	641239	252723	4.76861e+06	322484	319936	144843		48.82	859972	110335	639647	213330	6.04374e+06	300929	308362	197934	829923	122333	629347	228726
	50.969	801042	99185.6	567443	248370	3.31063e+06	316857	284471	184661	811766	96212.5	605244	294558	3.60327e+06	345632	361028	149622		49.768	769718	115644	616818	239875	4.56675e+06	351896	389590	159178	754853	120953	617773	255590	4.7582e+06	320785	341915	156205		49.811	685835	116705	569036	213861	5.63176e+06	375256	371540	169796	840753	117873	620003	228514
	51.961	847230	84851.2	580716	281286	3.45132e+06	320573	438965	124138	823658	102265	630515	295726	3.72102e+06	359223	367930	157054		50.761	752729	132102	656105	244123	4.98723e+06	349773	330660	122014	761755	119254	620428	248157	4.82817e+06	336181	357949	156736		50.803	694330	107149	649734	244123	5.47567e+06	337562	321104	175105	795308	113308	627011	234035
	52.954	923681	102902	711319	332784	4.0109e+06	366231	367292	145374	873032	107043	650477	297001	3.68577e+06	365594	367717	153975		51.753	798387	111396	587087	255272	5.30525e+06	356674	375787	188908	797113	121484	614906	237646	5.04946e+06	343083	353277	156736		51.794	865812	124138	588680	228726	6.10798e+06	342871	320042	135818	800829	116599	632001	231275
	53.945	844576	125200	718751	317918	4.19777e+06	420383	358798	193156	861883	107362	676173	308043	3.80427e+06	373239	388741	165230		52.745	736802	132633	621065	217046	5.13589e+06	308893	382689	164487	801891	125837	621383	230638	5.19535e+06	336819	347649	158222		52.787	870590	108211	687959	270137	4.69099e+06	285533	372071	182007	821641	123713	642407	244547
	54.938	948633	123076	674155	304646	3.45822e+06	403925	389060	122545	875581	111184	693056	310486	3.86904e+06	384600	370266	177441		53.736	927928	115644	593458	231912	5.25216e+06	348180	287657	149091	832259	127005	603651	232974	5.32096e+06	328536	358161	165867		53.78	887579	126793	664599	199527	4.57206e+06	383220	283409	133163	887579	137411	638903	243804
	55.929	745297	100778	695922	303584	3.90312e+06	355082	389590	240937	873563	117024	698046	312822	3.87817e+06	385449	368779	188590		54.728	793609	137411	649203	204836	5.29622e+06	320573	361452	166610	841178	128067	611933	223842	5.19503e+06	324077	336925	159178		54.771	789893	152276	621065	280224	4.75098e+06	316857	410296	149622	901170	141233	644743	247520
	56.921	915717	103964	665130	293497	3.77517e+06	377380	346587	185192	895649	114688	693799	312185	3.81637e+06	371540	365169	201013		55.719	904568	137942	567443	255802	5.6153e+06	308362	383220	160240	864432	126049	605987	238920	5.12697e+06	340853	320785	158116		55.764	1.02402e+06	175636	632214	240406	5.85261e+06	255272	306769	126262	928459	148560	619047	246459
	57.913	913593	132102	736271	344464	4.05655e+06	370478	359860	201119	876961	113626	694754	316219	3.98637e+06	365806	360709	223736		56.712	842983	116705	628498	209614	4.67559e+06	334376	269606	155461	806775	127961	617561	245184	5.00221e+06	338730	325351	160983		56.756	933768	143251	617879	247308	5.18101e+06	355613	364638	160771	965303	152701	597599	250812
	58.906	955004	113520	697515	314733	3.88879e+06	350834	340747	255272	910302	114051	684030	318237	3.95526e+06	366868	353595	218321		57.703	853070	122545	591334	292435	4.79558e+06	392776	301991	159178	839160	125306	605244	258351	4.96186e+06	342765	317175	152807		57.747	1.00703e+06	144843	559480	264828	5.95561e+06	311017	320573	158647	1.04122e+06	148666	624887	258032
	59.898	855194	117767	678933	324820	4.3082e+06	375256	366762	236159	886411	117130	687640	319511	4.06653e+06	364426	352215	207384		58.696	639647	125200	651326	263235	4.62834e+06	337562	310486	163425	881633	124775	610871	255802	4.92958e+06	350197	319086	148878		58.739	1.0718e+06	147498	557356	221294	5.97419e+06	288188	346056	220232	1.11555e+06	142189	644318	267801
	60.889	912001	102902	642301	313671	3.74757e+06	360391	354020	213861	850203	110016	687534	302522	3.98892e+06	376955	349135	202818		59.69	955535	124138	587618	270668	5.09448e+06	340747	320573	125731	890552	122333	600997	264297	4.88381e+06	362939	347012	146436		59.732	1.16949e+06	132102	757507	316326	6.06285e+06	437372	497895	190501	1.14751e+06	136880	656317	270031
	61.882	796263	119360	683181	299868	4.33156e+06	365169	339685	130509	822172	109060	680101	308893	4.0882e+06	384388	388316	177441		60.682	1.11693e+06	135287	595581	243061	5.4539e+06	345525	392776	140596	906798	115962	594626	258245	4.75778e+06	356781	373451	145162		60.724	1.39565e+06	143251	729369	289249	5.26808e+06	449583	407641	189439	1.18319e+06	133163	699002	277145
	62.875	732555	96531.1	735740	259519	3.66846e+06	433125	344464	178290	823021	112883	677765	299761	4.04349e+06	387148	391608	169584		61.675	887579	104495	579123	252086	4.44677e+06	398085	409234	143251	875050	112033	575513	249325	4.80619e+06	360815	392776	146967		61.716	1.09357e+06	116705	677872	258457	5.77245e+06	258988	470288	192625	1.18903e+06	135075	729900	284684
	63.867	814845	108742	660352	346587	4.38518e+06	387998	536651	128385	828542	116387	689445	306982	4.18694e+06	389166	396917	167885		62.666	934299	90691.1	559480	262173	4.16539e+06	361983	434186	152807	883756	110759	581884	238920	4.61581e+06	375150	408915	146436		62.707	1.18542e+06	126262	772904	300398	5.60309e+06	343933	464448	165018	1.21451e+06	135818	720875	280012
	64.858	859441	136880	667254	279162	4.08469e+06	389060	383220	196872	859123	118829	687534	308150	4.13991e+06	389909	400102	170964		63.657	480906	105556	555764	218639	4.87043e+06	357736	407110	172450	835550	104601	591122	233823	4.65181e+06	368991	404350	145056		63.7	1.101e+06	157054	711850	258988	6.03896e+06	433656	572222	167141	1.17183e+06	131358	720663	279162
	65.851	939608	120422	700701	349773	4.46482e+06	370478	380565	205367	892251	127217	688702	328005	4.35991e+06	388741	411995	168416		64.65	999069	117767	619472	218639	4.14256e+06	412419	401270	123076	880359	107892	600041	236902	4.68281e+06	360072	404668	150471		64.693	1.29691e+06	135818	712380	292966	5.28083e+06	298806	411358	181476	1.20241e+06	133376	748801	285533
	66.843	949164	131571	673624	305707	4.09637e+06	368885	355613	145905	913169	127217	695073	322166	4.39697e+06	398085	389378	171389		65.641	875899	104495	641770	217577	5.63388e+06	314733	369947	133694	910408	113414	605244	239132	4.84697e+06	361240	406155	151108		65.687	1.18223e+06	120953	728308	285002	3.8495e+06	406579	549924	151214	1.23129e+06	131252	746252	283516
	67.834	898197	138473	741580	358798	4.7685e+06	427285	403925	165549	929414	126049	699002	325670	4.51812e+06	409128	389272	156523		66.633	1.11162e+06	120953	623719	267482	4.60179e+06	353489	410827	170327	1.10238e+06	116387	645805	255165	5.04691e+06	382264	418790	146330		66.68	1.24647e+06	126793	818561	290311	3.96258e+06	439495	606730	157585	1.25879e+06	119785	779912	293497
	68.826	919433	108742	692206	317387	4.57047e+06	434717	423568	143251	928883	124669	706434	313353	4.44433e+06	416136	397766	144419		67.627	1.08454e+06	118298	585494	273322	4.98617e+06	367823	441619	155992	1.18361e+06	119254	663219	272154	5.06878e+06	380353	446610	151320		67.673	1.32982e+06	115644	760162	290311	4.13566e+06	367292	519131	172981	1.23447e+06	115962	808049	297850
	69.818	940669	131040	686897	296682	4.69046e+06	444274	382689	122545	918796	120103	715247	321528	4.41969e+06	428559	392988	143782		68.618	1.44078e+06	120422	758569	298806	5.87013e+06	462855	470288	148560	1.28194e+06	122227	699426	287444	4.77689e+06	409659	453936	156311		68.666	1.23851e+06	99716.5	880146	308893	4.30449e+06	392245	608854	193156	1.17777e+06	115325	859653	307513
	70.811	936953	113520	737864	288188	4.09584e+06	405518	423037	144843	922300	115962	709195	302522	4.30565e+06	411570	383963	133801		69.611	1.40521e+06	132102	706541	303584	4.25193e+06	402863	540367	148029	1.3106e+06	121165	729794	293497	4.74249e+06	419215	474323	151851		69.658	1.17533e+06	116705	853070	314733	4.64214e+06	393838	519131	174043	1.1542e+06	116068	881951	310061
	71.803	898728	108742	717690	346587	3.9732e+06	431001	331722	142720	901170	115113	709832	288400	4.1965e+06	394793	361771	129341		70.604	1.36752e+06	119360	822809	294028	4.17441e+06	461263	406579	158647	1.29436e+06	118298	766214	296682	4.57313e+06	425267	482499	152701		70.651	898728	117767	986327	333315	3.87445e+06	461793	526564	171920	1.13243e+06	117873	925804	307831
	72.796	915717	117767	711319	263766	4.19831e+06	342340	358798	115644	876536	111078	698683	277357	4.04827e+06	370478	346162	128704		71.595	1.25497e+06	115644	775558	297744	4.42978e+06	401270	512760	148029	1.2384e+06	115537	761967	294346	4.25872e+06	410083	479950	153338		71.643	1.12861e+06	130509	930051	303053	3.72686e+06	499488	557356	137411	1.10706e+06	124881	946403	307194
	73.789	813783	104495	695392	246777	4.0247e+06	350834	312609	120953	836294	110547	666616	266314	4.03521e+06	359223	335544	127748		72.588	1.00332e+06	103964	767595	289249	4.13937e+06	398085	482499	160240	1.17586e+06	111184	770143	289462	4.21657e+06	420914	454892	150152		72.635	1.22099e+06	124669	979426	279162	3.43115e+06	410296	395961	148029	1.06395e+06	126262	967639	302097
	74.782	817500	110865	631152	241468	3.94931e+06	322696	304646	119360	809217	107999	645699	251555	4.0591e+06	346375	335120	122970		73.581	1.16099e+06	106618	737333	287126	4.29812e+06	386936	457546	151745	1.12521e+06	108423	770037	285533	4.26669e+06	397023	470076	152276		73.627	1.11162e+06	134756	983142	305707	4.0677e+06	459139	528687	152807	1.05386e+06	121165	932494	286170
	75.774	735740	110865	577531	232974	4.03054e+06	349242	369947	140065	775346	106512	621171	251555	4.16273e+06	351684	326944	124244		74.572	1.09251e+06	110335	747420	279162	4.04116e+06	457015	415074	132102	1.09739e+06	110228	783416	277676	4.13438e+06	393625	476022	152807		74.619	959782	123607	959251	289249	4.485e+06	463386	374194	186254	1.04282e+06	118404	909665	294240
	76.766	763347	96000.2	613101	272791	4.09265e+06	366762	329598	118829	770568	108317	624356	246140	4.27603e+06	353701	333208	133482		75.566	1.11428e+06	105556	822278	274384	4.425e+06	341809	482499	169265	1.11757e+06	115325	830878	276614	4.20871e+06	402438	479419	148347		75.61	848292	92283.8	810598	253679	3.64085e+06	454892	380034	155992	997476	120528	894162	297638
	77.758	746358	110335	588680	263766	4.71647e+06	368885	317918	122014	764197	108211	620109	257077	4.43286e+06	342658	338305	135606		76.558	1.11587e+06	124669	842452	258457	3.76827e+06	384281	542491	150683	1.09633e+06	112033	850522	278313	4.21795e+06	405730	475385	148029		76.602	1.0734e+06	116705	815907	343402	3.18587e+06	352958	397554	158647	1.01277e+06	117343	869316	294665
	78.749	789893	113520	711319	219701	4.59118e+06	360922	343933	167141	776832	107362	626905	252936	4.52566e+06	335013	331828	132739		77.551	1.10419e+06	129447	1.00491e+06	283940	4.51101e+06	442150	499488	137942	1.08508e+06	114900	854981	275234	4.22209e+06	407216	488020	155992		77.593	994291	135287	901913	296151	3.79906e+06	388529	479844	165549	1.02678e+06	112140	859972	291585
	79.742	785645	110335	609916	296151	4.73346e+06	267482	330129	129978	773965	111184	623613	241362	4.54308e+06	327581	340535	136667		78.543	1.05481e+06	90160.2	835550	295620	4.3443e+06	403394	437372	150152	1.09219e+06	114582	874625	277994	4.17728e+06	421976	480163	145587		78.586	1.18807e+06	118829	858910	290842	4.70851e+06	346587	454361	143251	1.09899e+06	116599	856680	303690
	80.735	798918	106618	611509	212268	4.49455e+06	311017	337562	125731	775346	117767	619897	233398	4.46365e+06	322272	339261	142401		79.534	1.03623e+06	124669	769718	263766	4.06186e+06	464448	478251	171920	1.09856e+06	115856	873988	283091	4.37595e+06	428559	471137	144419		79.578	1.02986e+06	97592.9	912532	273853	5.41833e+06	335969	457546	152807	1.0769e+06	119891	868466	294665
	81.727	749013	115113	596643	214923	4.17972e+06	329598	373132	138473	770355	119572	586875	243379	4.39506e+06	313990	349136	133588		80.528	1.14985e+06	103964	920495	288188	4.20096e+06	415605	443212	117236	1.07658e+06	113945	868360	280330	4.36459e+06	439283	464554	151958		80.569	1.20931e+06	114582	794140	314202	3.64669e+06	385343	434717	171920	1.12946e+06	112140	842346	297956
	82.72	753260	143251	570098	223948	4.31935e+06	342340	311547	150683	776514	118617	574133	235416	4.3408e+06	336075	346693	138897		81.52	1.14772e+06	131040	839267	283940	4.7616e+06	417197	497364	144843	1.07828e+06	125094	885562	279906	4.64204e+06	485684	456166	155249		81.56	962967	133163	874837	298275	4.8423e+06	438434	428877	158116	1.08943e+06	117024	859547	290417
	83.713	764940	122545	546207	269606	4.24821e+06	319511	393307	123076	789043	118723	560223	240300	4.22411e+06	342765	356781	135181		82.512	994291	119891	976771	270137	4.4542e+06	495771	466572	175636	1.05747e+06	130190	923999	278419	5.07951e+06	477402	451706	153232		82.552	1.25709e+06	96531.1	771311	312609	4.53384e+06	453830	430470	173512	1.05407e+06	115325	830454	279481
	84.705	816438	105556	546207	256333	4.46217e+06	377911	317918	156523	809217	117980	560648	251237	4.25968e+06	345632	354551	129553		83.506	1.06331e+06	145905	921557	293497	5.73157e+06	635399	395430	166610	1.02169e+06	143144	918265	272685	5.41971e+06	474004	438434	168522		83.545	987920	143251	944917	253148	4.77646e+06	277039	363576	142720	1.02721e+06	114051	810704	264828
	85.698	861565	107149	541960	236690	3.91108e+06	344464	387998	107149	825888	109167	564470	259944	4.11092e+06	352958	363045	123607		84.499	932175	150152	961906	256333	6.2492e+06	423037	455954	161832	931644	144312	930901	271517	5.52685e+06	477296	408384	180308		84.536	853070	89098.4	767064	219170	3.77146e+06	380034	366231	118298	1.04876e+06	103751	772160	252298
	86.691	849885	111396	598767	269606	4.35758e+06	343933	361983	110335	848929	105663	572328	259306	4.06462e+06	362514	354232	120316		85.491	970931	168734	891826	259519	5.90199e+06	398616	376849	193687	915292	148454	915823	273959	5.52345e+06	456166	408703	180308		85.527	1.07499e+06	108211	695392	240937	3.98594e+06	382158	403925	143782	977620	104495	763666	232867
	87.683	836612	99185.6	589211	267482	3.57555e+06	378972	354020	120953	841921	102477	572965	262810	4.0385e+06	358373	359329	119466		86.483	697515	136880	902444	278100	5.29728e+06	433656	347118	203774	868679	148560	878872	273641	5.48289e+06	413375	431957	183387		86.519	1.07074e+06	81665.7	682119	235628	2.61833e+06	371009	455423	124669	950969	96955.8	732555	238814
	88.676	880146	105026	585494	266421	4.01674e+06	367292	349242	106618	848823	100884	583902	270455	4.1501e+06	365275	349242	122652		87.476	912532	140596	901383	282348	4.43721e+06	390121	468164	175636	838630	152170	842771	262704	5.59969e+06	409128	410296	180202		87.51	901383	100247	728839	215454	4.32307e+06	321104	416667	140065	928246	101522	741155	245291
	89.668	781398	89629.3	549393	273853	4.33156e+06	357205	343402	152276	841178	102265	573814	266102	4.16369e+06	370584	354338	124988		88.468	830241	146436	736802	291904	5.52876e+06	421445	511699	182007	820473	146648	801360	253148	5.72806e+06	402014	406898	173725		88.503	854663	105556	789362	282879	3.76986e+06	340747	474535	137411	855300	101522	760268	245503
	90.659	896073	99185.6	596643	274915	4.46907e+06	378972	337562	123076	870272	103220	572434	254634	4.26849e+06	364744	360603	126156		89.461	781929	168203	781398	201650	6.8332e+06	401801	347649	145905	691038	122227	675748	200217	4.67952e+06	317706	339792	135181		89.495	739457	111927	810067	251555	3.76933e+06	399147	409765	121484	650689	88567.5	680101	200907
	91.652	811660	118298	548331	247839	4.42553e+06	370478	387467	122014	826844	87505.7	530280	204623	3.76095e+06	319405	306504	112564		90.453	880146	141127	684773	211737	6.54386e+06	363045	359860	161301	518176	97274.3	549393	146489	3.80311e+06	241787	248157	102265		90.487	710257	108211	790954	241999	3.87127e+06	413481	393307	145374	480003	71578.6	590803	160558
	92.646	982080	103964	582309	210145	4.09956e+06	349773	385343	126793	682331	73171.3	472199	152807	2.90523e+06	250069	240141	84320.3		91.445	50342.4	14771.8	274384	13444.5	54589.6	12117.2	11586.3	11055.4	362620	71153.8	457865	90531.8	2.70827e+06	159709	148029	67862.2		91.479	47687.8	16895.4	281286	12648.1	56713.2	11055.4	11586.3	11055.4	318662	53740.2	489825	106565
	93.639	663006	26451.7	374725	16364.5	1.47901e+06	140596	78745.8	38662.5	513769	56500.9	403606	100354	2.02202e+06	176591	175052	61809.9		92.439	48218.8	15833.6	269606	13710	55120.5	10524.5	9993.62	11055.4	216356	40573.7	356568	52731.4	1.35255e+06	82196.7	80922.5	40892.3		92.471	47953.3	15302.7	282348	13710	55120.5	11055.4	11586.3	10524.5	179989	34521.4	384388	58730.7
	94.632	58836.8	17957.2	258988	14771.8	52996.9	10524.5	11586.3	11055.4	362196	35901.8	343933	53421.6	1.14698e+06	104919	99928.9	39405.7		93.431	52466	15833.6	279162	12117.2	54589.6	11055.4	11055.4	9993.62	50501.6	15515	273428	13019.8	54483.4	12435.8	11267.8	10736.9		93.463	47953.3	16364.5	284471	12913.6	57775	13710	12382.7	11055.4	47900.2	16152.1	283197	12860.5
	95.624	53262.3	15833.6	253679	12648.1	52996.9	11586.3	12117.2	10524.5	176963	18381.9	280118	13922.3	337456	37494.5	25177.5	16152.1		94.422	50607.8	15302.7	274915	12648.1	54589.6	14240.9	12117.2	11055.4	50660.9	15515	272261	12966.7	55120.5	12435.8	11374	10524.5		94.455	46095.1	15833.6	282879	12382.7	55651.4	13710	13179	12117.2	48006.4	15833.6	283091	12754.3
	96.616	53793.2	15302.7	249963	13179	50342.4	12117.2	11851.8	9993.62	54961.2	16152.1	255378	13603.8	52147.4	11480.1	11427.1	10524.5		95.416	50873.3	15833.6	269075	13179	53527.8	14240.9	11586.3	10524.5	52147.4	15727.4	282348	12754.3	57031.8	12860.5	12011.1	10524.5		95.446	49811.5	16364.5	285002	12648.1	55120.5	9993.62	10524.5	9993.62	48378	15833.6	283197	12754.3
	97.607	55916.9	16364.5	263235	12648.1	51935.1	12648.1	11586.3	10524.5	53687.1	15727.4	254528	13232.1	51722.7	11798.7	11745.6	10524.5		96.407	51138.7	14771.8	268544	13179	57775	12117.2	12117.2	9993.62	53050	15727.4	290842	13072.9	58093.6	13179	12329.6	10736.9		96.437	48218.8	15302.7	280755	12117.2	55651.4	11055.4	11055.4	9462.71	49333.7	16789.2	282348	14028.5
	98.599	52996.9	15302.7	251024	14771.8	52466	10524.5	9993.62	10524.5	53793.2	15700.8	254741	13378.1	51404.2	11851.8	11652.7	10524.5		97.4	55651.4	16895.4	320042	12648.1	64676.8	12648.1	13179	11055.4	53952.5	16045.9	298381	13285.2	60111	12648.1	12223.4	10524.5		97.428	49811.5	15302.7	282879	13710	56182.3	12117.2	11586.3	11055.4	49758.4	16470.7	281498	14187.8
	99.591	52466	15833.6	254741	12913.6	50873.3	12117.2	13179	11055.4	53793.3	15833.6	256333	13444.5	51758.1	11763.3	11586.3	10701.5		98.392	56978.7	15833.6	321635	13710	59898.7	12648.1	12648.1	11055.4	54722.3	16099	305707	13311.8	61756.8	12250	12382.7	10524.5		98.42	52731.4	21142.6	280224	19284.4	59898.7	17957.2	17957.2	12117.2	49652.2	16789.2	279587	15780.5
										52731.4	15568.1	252882	13842.7	51669.6	11320.9	11586.3	10790		99.384	55120.5	16895.4	312609	13710	64676.8	11586.3	11586.3	9993.62	55916.9	16541.4	318095	13356	63084.1	12294.2	12471.2	10701.5		99.413	48218.8	14240.9	278631	13179	54058.7	11586.3	12648.1	13710	50130	18063.4	279056	17054.6
										52466	15833.6	254741	12913.6	50873.3	12117.2	13179	11055.4											56049.6	16364.5	317122	13710	62287.7	12117.2	12117.2	10524.5		100.404	49280.6	17957.2	275446	20611.7	57775	19019	19019	17426.3	51191.8	19337.5	286913	18328.8
																																					101.398	50607.8	21673.5	278100	18488.1	67862.2	18488.1	20080.8	17957.2
																																					102.39	55120.5	21673.5	322166	20080.8	67862.2	18488.1	18753.5	16895.4
																																					103.382	58305.9	19019	320042	19019	63084.1	9993.62	10524.5	9462.71
																																					104.374	53527.8	15302.7	323227	12382.7	62553.2	10524.5	10524.5	9462.71
																																					105.367	54324.2	16895.4	323758	21673.5	66800.4	19549.9	19019	19019
																																					106.36	53527.8	21673.5	326944	19019	65738.6	16895.4	15833.6	17957.2
																																					107.353	52731.4	21673.5	325882	12117.2	59898.7	9993.62	10790	8931.8
																																					108.346	57244.1	15302.7	326413	12117.2	62553.2	9993.62	9462.71	8931.8
																																					109.339	51669.6	15302.7	326944	11586.3	61491.4	10524.5	10524.5	9993.62
																																					110.332	53793.2	15302.7	324820	11586.3	64676.8	11055.4	9197.26	8400.9
																																					111.324	55916.9	23266.2	323758	20877.2	67862.2	16364.5	19549.9	18488.1
																																					112.316	54324.2	22735.3	320042	20080.8	66800.4	19549.9	19549.9	17426.3
																																					113.308	57244.1	14771.8	318980	12117.2	60960.5	9993.62	9462.71	8931.8
																																					114.298	52731.4	14771.8	323227	12117.2	66269.5	19019	19549.9	16364.5
																																					115.291	59367.8	24328	330129	19549.9	68393.1	17957.2	17957.2	16364.5
																																					116.283	53527.8	20080.8	320042	19019	64145.9	8931.8	9993.62	8400.9
																																					117.275	50342.4	13710	318980	11055.4	62022.3	9462.71	9993.62	8931.8
																																					118.268	54855.1	14771.8	326413	11586.3	60960.5	9993.62	9728.16	8931.8
																																					119.259	49280.6	14771.8	330660	11055.4	64676.8	10524.5	9462.71	8400.9
																																					120.251	51669.6	13710	330660	11586.3	60429.5	11055.4	12913.6	18488.1
																																					121.242	49546	13710	331722	12117.2	66269.5	17957.2	19019	17426.3
																																					122.234	55386	23266.2	321635	13975.4	63084.1	9462.71	9993.62	8931.8
																																					123.227	50076.9	16895.4	322166	20080.8	67862.2	19549.9	17957.2	17957.2
																																					124.218	53793.2	23797.1	321104	13710	60960.5	9993.62	9728.16	9462.71
																																					125.212	49280.6	14771.8	329067	12382.7	62022.3	9462.71	9462.71	8400.9
																																					126.204	50076.9	14771.8	330660	11586.3	62553.2	9462.71	9993.62	8931.8
																																					127.198	49015.1	14771.8	324820	11586.3	64676.8	10524.5	10524.5	9462.71
																																					128.189	47422.4	15302.7	325882	12648.1	62022.3	10524.5	9462.71	8400.9
																																					129.181	53527.8	15302.7	331722	12382.7	66269.5	9993.62	11055.4	17957.2
																																					130.175	49811.5	23797.1	331722	21673.5	67331.3	19549.9	17957.2	17957.2
																																					131.165	51404.2	22735.3	324820	20080.8	67862.2	19549.9	19019	17426.3
																																					132.156	48749.7	13710	318449	11055.4	60960.5	9462.71	9993.62	8931.8
																																					133.148	50873.3	14771.8	327475	11586.3	63084.1	9462.71	10259.1	8931.8
																																					134.139	41051.5	14240.9	268544	20611.7	62553.2	20611.7	17957.2	19019
																																					135.133	48218.8	21673.5	271730	20611.7	60960.5	16895.4	18488.1	17957.2
																																					136.124	42113.3	13710	272261	10524.5	54058.7	10524.5	9993.62	9462.71
																																					137.116	41317	13710	274384	19019	57244.1	20080.8	19019	16895.4
																																					138.109	47156.9	21142.6	277570	20346.3	59898.7	11055.4	9728.16	7870.01
																																					139.1	40520.6	13179	272791	10524.5	52996.9	9993.62	9197.26	7870.01
[truncated: 106 more columns]

## Sheet: NIST compiled
max med bgrd
		raw																	rolling																	1233	1234	1235	1239	1240	1241	1245	1246	1247	1252	1253	1254	1255
	52Cr	1233	1234	1235	1239	1240	1241	1245	1246	1247	1252	1253	1254	1255				52Cr	1233	1234	1235	1239	1240	1241	1245	1246	1247	1252	1253	1254	1255
	Bgnd subtracted avg	807829	781699	861849	700697	883161	1.02048e+06	681428	860884	881569	709416	670163	812891	804477				Bgnd subtracted avg	821856	792976	864086	711064	913095	1.03589e+06	766002	900304	888850	719370	672181	825216	800954
	Bgnd subtracted stdev	118813	118645	132160	123512	143548	119379	239780	159890	154062	250287	116240	107819	107914				Bgnd subtracted stdev	79196.1	66698.7	86649.1	59882.9	59786	69469.6	135064	83590.2	72175	230217	56364.5	61777.9	66194.4
	Bgnd subtracted RSD	0.147076	0.151778	0.153345	0.176271	0.162539	0.116983	0.351878	0.185728	0.174759	0.352807	0.173451	0.132636	0.134142				Bgnd subtracted RSD	0.0963625	0.0841118	0.100278	0.084216	0.0654762	0.0670624	0.176323	0.0928466	0.0812004	0.320026	0.0838532	0.0748627	0.0826444
	Std err mean	16802.6	15714.9	17660.6	16218	17669.5	15952.6	33251.5	18975.4	20057.1	30808.2	14762.6	13477.3	14169.8				Std err mean	12522	9729	12775.7	8643.35	7989.24	10242.7	21627.6	10702.6	10310.7	30764	7816.35	8406.91	9554.33
	RSE	0.0207997	0.0201035	0.0204915	0.0231455	0.0200071	0.0156325	0.0487967	0.0220418	0.0227516	0.0434276	0.0220283	0.0165795	0.0176137				RSE	0.0152363	0.012269	0.0147852	0.0121555	0.00874962	0.00988781	0.0282343	0.0118878	0.0116001	0.0427652	0.0116283	0.0101875	0.0119287
	53Cr																	53Cr
	Bgnd subtracted avg	94781.5	95910.7	100162	84103.2	105627	118592	85134.5	101347	101566	88630.5	87941.2	96103.2	96970.6				Bgnd subtracted avg	96769.1	95736.3	101053	85504.1	106146	119977	89884.3	103352	103056	89344.3	89912.1	96859.7	96160.5
	Bgnd subtracted stdev	12810.9	13764.4	17302.5	19610.5	27339	17287	16833	13475.5	17935.6	22471.6	18229.5	10520.4	11245.9				Bgnd subtracted stdev	7651.44	9798.59	9294.63	12978.4	10683.5	7430.09	8333.07	4768.17	8179.5	17591.1	11665.7	5904.12	4287.37
	Bgnd subtracted RSD	0.135163	0.143513	0.172745	0.233172	0.258825	0.145769	0.197722	0.132963	0.176592	0.253542	0.207292	0.10947	0.115972				Bgnd subtracted RSD	0.079069	0.10235	0.0919781	0.151787	0.100649	0.0619291	0.0927089	0.0461354	0.0793694	0.196892	0.129746	0.0609554	0.0445856
	Std err mean	1811.74	1823.14	2312.15	2574.98	3365.2	2310.08	2334.32	1599.24	2335.02	2766.06	2315.15	1315.05	1476.66				Std err mean	1209.8	1429.27	1370.42	1873.27	1427.64	1095.51	1334.36	610.502	1168.5	2350.71	1617.75	803.449	618.829
	RSE	0.0191149	0.0190087	0.023084	0.030617	0.0318592	0.0194792	0.0274191	0.0157799	0.0229903	0.0312089	0.0263261	0.0136837	0.0152279				RSE	0.0125019	0.0149292	0.0135614	0.0219085	0.0134498	0.00913095	0.0148453	0.00590704	0.0113385	0.0263107	0.0179925	0.00829497	0.00643537
	54Fe																	54Fe
	Bgnd subtracted avg	363928	350297	401196	239478	401090	387787	276753	354122	340859	259657	288783	336829	322108				Bgnd subtracted avg	378501	352664	402438	246345	421878	397095	310137	360484	354482	258057	291312	336405	325227
	Bgnd subtracted stdev	43059.3	49474	47039.9	23090	52795.8	37602.5	43322.7	22622.8	37499.3	41875.5	32439.7	17497.8	15225				Bgnd subtracted stdev	28685	30562	32597.1	18935.5	27351.4	22302.3	28014	10966.7	30636.7	37268.6	25327.7	8024.17	8703.41
	Bgnd subtracted RSD	0.118318	0.141235	0.117249	0.0964182	0.131631	0.0969668	0.156539	0.0638843	0.110014	0.161272	0.112332	0.0519488	0.0472667				Bgnd subtracted RSD	0.0757858	0.0866604	0.0809991	0.0768654	0.0648325	0.0561638	0.0903279	0.0304222	0.0864265	0.14442	0.0869437	0.0238527	0.026761
	Std err mean	6089.5	6552.99	6285.97	3031.87	6498.71	5024.84	6007.78	2684.83	4881.99	5154.52	4119.85	2187.23	1999.14				Std err mean	4535.49	4457.93	4806.18	2733.1	3654.99	3288.3	4485.83	1404.14	4376.67	4980.22	3512.32	1091.95	1256.23
	RSE	0.0167327	0.018707	0.0156681	0.0126603	0.0162026	0.0129577	0.0217081	0.00758167	0.0143226	0.0198512	0.0142662	0.00649359	0.00620642				RSE	0.0119828	0.0126407	0.0119427	0.0110946	0.00866361	0.00828089	0.014464	0.00389516	0.0123466	0.0192989	0.0120569	0.00324594	0.00386262
	55Mn																	55Mn
	Bgnd subtracted avg	194421	194866	213892	263285	281964	292661	277558	279144	301732	307521	294693	305510	288691				Bgnd subtracted avg	194836	196446	214102	257364	287558	298732	273052	279909	305887	310524	296542	306096	288686
	Bgnd subtracted stdev	22349.6	27683.8	22983.1	72917.2	47067.2	45482.5	35081.6	27499.3	41453.6	37692.9	44297.7	36436.5	22714.2				Bgnd subtracted stdev	10350.2	17499.5	14102.8	47102.7	28026.6	22150.4	15727.5	13259.2	30447.4	15800.3	24586.4	15877.2	8100.89
	Bgnd subtracted RSD	0.114955	0.142066	0.107451	0.276952	0.166926	0.155411	0.126394	0.0985129	0.137385	0.12257	0.150318	0.119264	0.07868				Bgnd subtracted RSD	0.0531226	0.0890806	0.0658696	0.18302	0.0974643	0.074148	0.0575989	0.0473695	0.0995383	0.0508826	0.0829102	0.0518701	0.0280612
	Std err mean	3160.71	3666.8	3071.24	9574.5	5793.58	6077.86	4864.95	3263.57	5396.8	4639.68	5625.81	4554.56	2982.52				Std err mean	1636.51	2552.57	2079.35	6798.69	3745.21	3265.89	2518.41	1697.66	4349.63	2111.4	3409.52	2160.62	1169.26
	RSE	0.0162571	0.0188171	0.0143588	0.0363655	0.0205472	0.0207676	0.0175277	0.0116913	0.017886	0.0150873	0.0190904	0.014908	0.0103312				RSE	0.00839942	0.0129937	0.00971195	0.0264166	0.0130242	0.0109325	0.0092232	0.00606504	0.0142198	0.00679948	0.0114976	0.00705862	0.00405029
	56Fe																	56Fe
	Bgnd subtracted avg	3.49828e+06	3.47108e+06	3.39541e+06	3.0248e+06	3.71226e+06	4.20876e+06	2.61356e+06	3.62644e+06	3.66692e+06	3.12844e+06	2.96694e+06	3.46637e+06	3.47079e+06				Bgnd subtracted avg	3.53428e+06	3.47568e+06	3.42753e+06	3.04965e+06	3.84636e+06	4.22054e+06	2.90985e+06	3.66317e+06	3.73726e+06	3.21196e+06	2.98868e+06	3.52512e+06	3.46095e+06
	Bgnd subtracted stdev	468676	438436	557598	500363	682276	418139	992632	478336	560646	1.09318e+06	615270	308713	437997				Bgnd subtracted stdev	300123	243679	250534	333556	456039	262610	654804	314424	332117	1.01436e+06	494107	177001	277629
	Bgnd subtracted RSD	0.133973	0.126311	0.164221	0.16542	0.18379	0.0993496	0.3798	0.131902	0.152893	0.349432	0.207375	0.0890595	0.126195				Bgnd subtracted RSD	0.0849177	0.0701097	0.0730946	0.109375	0.118564	0.062222	0.22503	0.0858338	0.0888662	0.315806	0.165326	0.0502115	0.0802176
	Std err mean	66280.7	58072.3	74512.1	65700.9	83982.4	55876.1	137653	56768	72989.9	134561	78139.4	38589.1	57511.8				Std err mean	47453.6	35544.2	36939.3	48144.7	60940.8	38719.8	104853	40257.9	47445.2	135549	68520.3	24086.8	40072.3
	RSE	0.0189467	0.0167303	0.021945	0.0217207	0.022623	0.0132761	0.0526688	0.0156539	0.019905	0.0430122	0.0263367	0.0111324	0.0165703				RSE	0.0134267	0.0102265	0.0107772	0.015787	0.0158438	0.00917413	0.0360337	0.0109899	0.0126952	0.0422014	0.0229266	0.00683291	0.0115784
	57Fe																	57Fe
	Bgnd subtracted avg	377668	388913	442437	346068	398416	454648	356319	419998	448587	365800	375498	374127	383800				Bgnd subtracted avg	380792	394643	439177	350963	403298	460129	383777	425591	446032	367855	375710	371119	383349
	Bgnd subtracted stdev	53999.9	66473.1	75386.2	108173	86266.8	88973.9	129874	66056.8	105881	86791.5	76593.5	44443	64978.5				Bgnd subtracted stdev	28753.3	33663.8	39482.7	74791	30771.4	38651.5	84758.4	39038.4	44661.8	75349.1	43530.7	24422.7	32654.1
	Bgnd subtracted RSD	0.142982	0.170921	0.170389	0.312578	0.216524	0.195698	0.364486	0.157279	0.236031	0.237265	0.203979	0.118791	0.169303				Bgnd subtracted RSD	0.0755092	0.0853018	0.0899016	0.213102	0.0762994	0.0840016	0.220853	0.0917275	0.100131	0.204834	0.115862	0.0658082	0.0851809
	Std err mean	7636.74	8804.58	10073.9	14203.8	10618.7	11889.6	18010.2	7839.5	13784.5	10683.3	9727.39	5555.37	8532.09				Std err mean	4546.3	4910.37	5821.41	10795.1	4112	5698.86	13572.2	4998.36	6380.26	10068.9	6036.62	3323.5	4713.21
	RSE	0.0202208	0.022639	0.0227691	0.0410435	0.0266523	0.0261513	0.0505452	0.0186656	0.0307286	0.0292053	0.0259053	0.0148489	0.0222306				RSE	0.011939	0.0124425	0.0132553	0.0307587	0.0101959	0.0123854	0.0353648	0.0117445	0.0143045	0.027372	0.0160672	0.00895537	0.0122948
	58Ni																	58Ni
	Bgnd subtracted avg	395355	473791	525315	344678	424617	514297	414136	474020	553145	380565	425802	402201	445905				Bgnd subtracted avg	402450	474597	518089	333514	432615	529298	457397	478562	566407	386430	435734	398713	441239
	Bgnd subtracted stdev	81597.8	103857	111658	118631	127407	131177	176523	106261	146956	133367	91525.7	64463.8	98925.6				Bgnd subtracted stdev	33927.5	51015	54512.2	69930.8	43922.9	57371.8	116018	70078.9	74977.2	108502	52115.1	32490.4	37737.3
	Bgnd subtracted RSD	0.206391	0.219204	0.212554	0.34418	0.300052	0.25506	0.426245	0.22417	0.265674	0.350445	0.214949	0.160277	0.221853				Bgnd subtracted RSD	0.0843024	0.107491	0.105218	0.209679	0.101529	0.108392	0.253649	0.146436	0.132373	0.280781	0.119603	0.0814881	0.0855257
	Std err mean	11539.7	13756.2	14920.9	15577	15682.7	17529.2	24479.4	12610.9	19132.1	16416.3	11623.8	8057.98	12989.6				Std err mean	5364.41	7441.3	8037.39	10093.6	5869.45	8459.01	18577.8	8972.69	10711	14499.2	7227.07	4421.38	5446.91
	RSE	0.0291882	0.0290342	0.0284037	0.045193	0.0369338	0.0340838	0.0591095	0.0266041	0.0345878	0.0431368	0.0272985	0.0200347	0.0291308				RSE	0.0133294	0.0156792	0.0155135	0.0302645	0.0135674	0.0159816	0.0406163	0.0187493	0.0189105	0.037521	0.016586	0.0110891	0.0123446
	60Ni																	60Ni
	Bgnd subtracted avg	145821	162847	190817	147778	160324	176186	133075	153916	184934	131111	153342	135076	154227				Bgnd subtracted avg	144420	166064	185852	139572	149512	175601	142490	153773	186251	132671	156087	132846	153061
	Bgnd subtracted stdev	24558.3	31593.2	39345.5	68296.6	121084	45656.1	47385	28255.7	46778.1	41759.7	28921	18966.7	29249.4				Bgnd subtracted stdev	13224.5	15298.1	16920.6	34999.1	14301.6	21149.3	32165.9	15526.5	23810	32861.5	12139.6	8561.89	13473
	Bgnd subtracted RSD	0.168414	0.194005	0.206194	0.462157	0.755244	0.259136	0.356077	0.183578	0.252946	0.318507	0.188605	0.140415	0.189652				Bgnd subtracted RSD	0.0915701	0.0921218	0.0910433	0.250759	0.0956553	0.12044	0.225741	0.10097	0.127838	0.247692	0.0777746	0.0644497	0.0880239
	Std err mean	3473.07	4184.62	5257.76	8967.79	14904.4	6101.05	6571.11	3353.33	6090	5140.26	3672.97	2370.84	3840.63				Std err mean	2090.98	2231.46	2494.81	5051.68	1911.13	3118.29	5150.66	1987.96	3401.43	4391.3	1683.46	1165.13	1944.66
	RSE	0.0238174	0.0256966	0.0275539	0.0606841	0.0929641	0.0346285	0.049379	0.0217867	0.0329307	0.0392055	0.0239529	0.0175519	0.0249025				RSE	0.0144785	0.0134373	0.0134236	0.036194	0.0127825	0.0177578	0.0361475	0.0129278	0.0182626	0.0330993	0.0107854	0.0087705	0.0127052
	52Cr	boxcar
	Bgnd subtracted avg	#REF!	#REF!	#REF!	#REF!	#REF!	#REF!	#REF!	#REF!	#REF!	#REF!	#REF!	#REF!	#REF!
	Bgnd subtracted stdev	#REF!	#REF!	#REF!	#REF!	#REF!	#REF!	#REF!	#REF!	#REF!	#REF!	#REF!	#REF!	#REF!
	Bgnd subtracted RSD	#REF!	#REF!	#REF!	#REF!	#REF!	#REF!	#REF!	#REF!	#REF!	#REF!	#REF!	#REF!	#REF!
	Std err mean	#REF!	#REF!	#REF!	#REF!	#REF!	#REF!	#REF!	#REF!	#REF!	#REF!	#REF!	#REF!	#REF!
	RSE	#REF!	#REF!	#REF!	#REF!	#REF!	#REF!	#REF!	#REF!	#REF!	#REF!	#REF!	#REF!	#REF!
	permil
	53Cr
	Bgnd subtracted avg	#REF!	#REF!	#REF!	#REF!	#REF!	#REF!	#REF!	#REF!	#REF!	#REF!	#REF!	#REF!	#REF!
	Bgnd subtracted stdev	#REF!	#REF!	#REF!	#REF!	#REF!	#REF!	#REF!	#REF!	#REF!	#REF!	#REF!	#REF!	#REF!
	Bgnd subtracted RSD	#REF!	#REF!	#REF!	#REF!	#REF!	#REF!	#REF!	#REF!	#REF!	#REF!	#REF!	#REF!	#REF!
	Std err mean	#REF!	#REF!	#REF!	#REF!	#REF!	#REF!	#REF!	#REF!	#REF!	#REF!	#REF!	#REF!	#REF!
	RSE	#REF!	#REF!	#REF!	#REF!	#REF!	#REF!	#REF!	#REF!	#REF!	#REF!	#REF!	#REF!	#REF!
	permil
	54Fe
	Bgnd subtracted avg	#REF!	#REF!	#REF!	#REF!	#REF!	#REF!	#REF!	#REF!	#REF!	#REF!	#REF!	#REF!	#REF!
	Bgnd subtracted stdev	#REF!	#REF!	#REF!	#REF!	#REF!	#REF!	#REF!	#REF!	#REF!	#REF!	#REF!	#REF!	#REF!
	Bgnd subtracted RSD	#REF!	#REF!	#REF!	#REF!	#REF!	#REF!	#REF!	#REF!	#REF!	#REF!	#REF!	#REF!	#REF!
	Std err mean	#REF!	#REF!	#REF!	#REF!	#REF!	#REF!	#REF!	#REF!	#REF!	#REF!	#REF!	#REF!	#REF!
	RSE	#REF!	#REF!	#REF!	#REF!	#REF!	#REF!	#REF!	#REF!	#REF!	#REF!	#REF!	#REF!	#REF!
	permil
	55Mn
	Bgnd subtracted avg	#REF!	#REF!	#REF!	#REF!	#REF!	#REF!	#REF!	#REF!	#REF!	#REF!	#REF!	#REF!	#REF!
	Bgnd subtracted stdev	#REF!	#REF!	#REF!	#REF!	#REF!	#REF!	#REF!	#REF!	#REF!	#REF!	#REF!	#REF!	#REF!
	Bgnd subtracted RSD	#REF!	#REF!	#REF!	#REF!	#REF!	#REF!	#REF!	#REF!	#REF!	#REF!	#REF!	#REF!	#REF!
	Std err mean	#REF!	#REF!	#REF!	#REF!	#REF!	#REF!	#REF!	#REF!	#REF!	#REF!	#REF!	#REF!	#REF!
	RSE	#REF!	#REF!	#REF!	#REF!	#REF!	#REF!	#REF!	#REF!	#REF!	#REF!	#REF!	#REF!	#REF!
	permil
	56Fe
	Bgnd subtracted avg	#REF!	#REF!	#REF!	#REF!	#REF!	#REF!	#REF!	#REF!	#REF!	#REF!	#REF!	#REF!	#REF!
	Bgnd subtracted stdev	#REF!	#REF!	#REF!	#REF!	#REF!	#REF!	#REF!	#REF!	#REF!	#REF!	#REF!	#REF!	#REF!
	Bgnd subtracted RSD	#REF!	#REF!	#REF!	#REF!	#REF!	#REF!	#REF!	#REF!	#REF!	#REF!	#REF!	#REF!	#REF!
	Std err mean	#REF!	#REF!	#REF!	#REF!	#REF!	#REF!	#REF!	#REF!	#REF!	#REF!	#REF!	#REF!	#REF!
	RSE	#REF!	#REF!	#REF!	#REF!	#REF!	#REF!	#REF!	#REF!	#REF!	#REF!	#REF!	#REF!	#REF!
	permil
	57Fe
	Bgnd subtracted avg	#REF!	#REF!	#REF!	#REF!	#REF!	#REF!	#REF!	#REF!	#REF!	#REF!	#REF!	#REF!	#REF!
	Bgnd subtracted stdev	#REF!	#REF!	#REF!	#REF!	#REF!	#REF!	#REF!	#REF!	#REF!	#REF!	#REF!	#REF!	#REF!
	Bgnd subtracted RSD	#REF!	#REF!	#REF!	#REF!	#REF!	#REF!	#REF!	#REF!	#REF!	#REF!	#REF!	#REF!	#REF!
	Std err mean	#REF!	#REF!	#REF!	#REF!	#REF!	#REF!	#REF!	#REF!	#REF!	#REF!	#REF!	#REF!	#REF!
	RSE	#REF!	#REF!	#REF!	#REF!	#REF!	#REF!	#REF!	#REF!	#REF!	#REF!	#REF!	#REF!	#REF!
	permil
	58Ni
	Bgnd subtracted avg	#REF!	#REF!	#REF!	#REF!	#REF!	#REF!	#REF!	#REF!	#REF!	#REF!	#REF!	#REF!	#REF!
	Bgnd subtracted stdev	#REF!	#REF!	#REF!	#REF!	#REF!	#REF!	#REF!	#REF!	#REF!	#REF!	#REF!	#REF!	#REF!
	Bgnd subtracted RSD	#REF!	#REF!	#REF!	#REF!	#REF!	#REF!	#REF!	#REF!	#REF!	#REF!	#REF!	#REF!	#REF!
	Std err mean	#REF!	#REF!	#REF!	#REF!	#REF!	#REF!	#REF!	#REF!	#REF!	#REF!	#REF!	#REF!	#REF!
	RSE	#REF!	#REF!	#REF!	#REF!	#REF!	#REF!	#REF!	#REF!	#REF!	#REF!	#REF!	#REF!	#REF!
	permil
	60Ni
	Bgnd subtracted avg	#REF!	#REF!	#REF!	#REF!	#REF!	#REF!	#REF!	#REF!	#REF!	#REF!	#REF!	#REF!	#REF!
	Bgnd subtracted stdev	#REF!	#REF!	#REF!	#REF!	#REF!	#REF!	#REF!	#REF!	#REF!	#REF!	#REF!	#REF!	#REF!
	Bgnd subtracted RSD	#REF!	#REF!	#REF!	#REF!	#REF!	#REF!	#REF!	#REF!	#REF!	#REF!	#REF!	#REF!	#REF!
	Std err mean	#REF!	#REF!	#REF!	#REF!	#REF!	#REF!	#REF!	#REF!	#REF!	#REF!	#REF!	#REF!	#REF!
	RSE	#REF!	#REF!	#REF!	#REF!	#REF!	#REF!	#REF!	#REF!	#REF!	#REF!	#REF!	#REF!	#REF!
	permil

## Sheet: 316 compiled
		raw													rolled
	52Cr	1236	1237	1238	1242	1243	1244	1248	1249	1250				52Cr	1236	1237	1238	1242	1243	1244	1248	1249	1250
	Bgnd subtracted avg	767552	863381	914835	1.02434e+06	811114	869433	830652	1.00884e+06	978189				Bgnd subtracted avg	769568	888502	935310	976235	775347	886033	816612	1.04074e+06	954440
	Bgnd subtracted stdev	93447.1	220162	194959	252200	145917	156977	87400.7	248391	204686				Bgnd subtracted stdev	63125	193005	165400	174600	84758.6	114836	67484.1	208176	155410
	Bgnd subtracted RSD	0.121747	0.254999	0.213108	0.246208	0.179897	0.180551	0.105219	0.246213	0.20925				Bgnd subtracted RSD	0.0820266	0.217225	0.176839	0.17885	0.109317	0.129607	0.0826391	0.200027	0.162829
	Std err mean	12165.8	29420.3	26052.4	32558.9	19327.1	21166.7	11476.3	31545.6	27111.4				Std err mean	9017.86	28457	24386.9	24692.1	12363.3	17118.7	9740.49	28868.8	22669
	RSE	0.0158501	0.0340757	0.0284777	0.0317853	0.0238279	0.0243455	0.013816	0.0312691	0.0277159				RSE	0.0117181	0.032028	0.0260736	0.0252932	0.0159455	0.0193206	0.0119279	0.0277388	0.023751
	53Cr													53Cr
	Bgnd subtracted avg	92825.7	105113	108069	123720	102980	102930	111016	128391	125104				Bgnd subtracted avg	94262.2	103360	111477	121416	96987.6	104324	109074	129083	121721
	Bgnd subtracted stdev	12524.1	15956	17136	25768.4	21769.8	13893	13708.9	15833.5	44752.5				Bgnd subtracted stdev	7641.37	8036.5	10455.4	20276.5	11767.5	8442.42	11987.6	9054.79	35966.8
	Bgnd subtracted RSD	0.134921	0.151799	0.158566	0.20828	0.211399	0.134976	0.123486	0.123322	0.357721				Bgnd subtracted RSD	0.0810651	0.0777526	0.0937897	0.167	0.12133	0.0809251	0.109903	0.0701472	0.295486
	Std err mean	1630.5	2132.21	2289.9	3326.69	2883.48	1873.33	1800.07	2010.86	5927.61				Std err mean	1091.62	1184.92	1541.56	2867.52	1716.46	1258.52	1730.27	1255.67	5246.29
	RSE	0.0175652	0.020285	0.0211893	0.0268888	0.0280005	0.0182002	0.0162145	0.015662	0.0473813				RSE	0.0115807	0.011464	0.0138285	0.0236173	0.0176977	0.0120636	0.0158632	0.00972766	0.043101
	54Fe													54Fe
	Bgnd subtracted avg	349979	420372	428149	509684	371223	454322	416309	525311	438775				Bgnd subtracted avg	351807	403869	430282	501930	329447	451920	409558	528855	451113
	Bgnd subtracted stdev	43400.4	84616.6	64679.9	68968.8	63588.9	54640	35477	85118.9	53394.5				Bgnd subtracted stdev	29827.3	73482.1	61976.4	63009.5	29463.2	48493.6	24815.3	73734.7	38489.8
	Bgnd subtracted RSD	0.124009	0.20129	0.151069	0.135317	0.171296	0.120267	0.0852181	0.162035	0.12169				Bgnd subtracted RSD	0.084783	0.181946	0.144037	0.125534	0.0894322	0.107306	0.0605903	0.139423	0.085322
	Std err mean	5650.26	11307.4	8643.22	8903.84	8422.56	7367.65	4658.36	10810.1	7072.27				Std err mean	4261.04	10834.3	9137.92	8910.89	4297.64	7229	3581.77	10225.2	5614.32
	RSE	0.0161446	0.0268985	0.0201874	0.0174693	0.0226886	0.0162168	0.0111897	0.0205785	0.0161182				RSE	0.0121119	0.0268264	0.0212371	0.0177532	0.013045	0.0159962	0.00874545	0.0193345	0.0124455
	55Mn													55Mn
	Bgnd subtracted avg	268789	247023	251610	331893	336130	286763	345454	332630	302458				Bgnd subtracted avg	269514	245786	255342	328781	335692	288800	340633	335439	302876
	Bgnd subtracted stdev	38094.1	28807.8	34451	51453.2	61364.9	35468.1	42298.7	39585.5	124899				Bgnd subtracted stdev	26979.5	20299.6	25786.5	21678.2	33542.4	26950.4	351498	26744.3	110112
	Bgnd subtracted RSD	0.141725	0.11662	0.136922	0.15503	0.182563	0.123685	0.122444	0.119008	0.412948				Bgnd subtracted RSD	0.100104	0.0825905	0.100988	0.0659351	0.0999201	0.0933184	1.0319	0.0797292	0.363556
	Std err mean	4959.44	3849.6	4603.7	6642.58	8127.98	4782.52	5554.09	5027.37	16543.3				Std err mean	3854.22	2993.01	3802.01	3065.76	4892.66	4017.53	50734.4	3708.76	16061.6
	RSE	0.018451	0.015584	0.018297	0.0200142	0.024181	0.0166776	0.0160777	0.015114	0.0546963				RSE	0.0143006	0.0121773	0.0148899	0.00932464	0.0145748	0.0139111	0.148942	0.0110565	0.0530301
	56Fe													56Fe
	Bgnd subtracted avg	3.99289e+06	4.63603e+06	4.68336e+06	5.07032e+06	4.08204e+06	4.03159e+06	4.31581e+06	4.79409e+06	4.97414e+06				Bgnd subtracted avg	4.02146e+06	4.61526e+06	4.86267e+06	4.99888e+06	3.70931e+06	4.07782e+06	4.23094e+06	4.83746e+06	4.85428e+06
	Bgnd subtracted stdev	487354	736517	912718	1.00104e+06	1.25063e+06	529913	545598	966178	1.25138e+06				Bgnd subtracted stdev	294872	493208	716937	996053	640555	370100	1.35002e+06	824691	958275
	Bgnd subtracted RSD	0.122056	0.158868	0.194885	0.197431	0.306374	0.13144	0.126418	0.201535	0.251577				Bgnd subtracted RSD	0.0733245	0.106865	0.147437	0.199255	0.172688	0.0907592	0.319082	0.17048	0.197408
	Std err mean	63448	98421.2	121967	129234	165650	71453.5	71640.5	122705	165749				Std err mean	42124.5	72719.5	105707	140863	93434.5	55171.2	194858	114364	139779
	RSE	0.0158903	0.0212296	0.0260427	0.0254883	0.0405802	0.0177234	0.0165995	0.025595	0.0333221				RSE	0.0104749	0.0157563	0.0217384	0.0281789	0.0251892	0.0135296	0.0460555	0.0236414	0.028795
	57Fe													57Fe
	Bgnd subtracted avg	361407	363622	364125	468355	437695	455445	457779	514172	454961				Bgnd subtracted avg	361133	359889	363052	462662	430129	451865	444084	510866	461916
	Bgnd subtracted stdev	57279.3	66193.7	61395.1	95800.1	96247.2	82878.1	91846.4	65282.4	244826				Bgnd subtracted stdev	28529	46604.1	38501.1	57909.3	52499.4	52423.5	73121.8	51476.6	207582
	Bgnd subtracted RSD	0.15849	0.18204	0.16861	0.204546	0.219896	0.181972	0.200635	0.126966	0.538124				Bgnd subtracted RSD	0.0789986	0.129496	0.106048	0.125165	0.122055	0.116016	0.164658	0.100763	0.449395
	Std err mean	7457.13	8845.51	8204.27	12367.7	12748.3	11175.3	12060	8290.87	32428				Std err mean	4075.58	6871.41	5676.68	8189.61	7657.83	7814.83	10554.2	7138.51	30279
	RSE	0.0206336	0.0243261	0.0225315	0.0264068	0.0291259	0.0245371	0.0263446	0.0161247	0.0712763				RSE	0.0112855	0.0190931	0.015636	0.0177011	0.0178036	0.0172946	0.0237663	0.0139734	0.0655509
	58Ni													58Ni
	Bgnd subtracted avg	344154	377754	400721	443806	396586	460943	425817	542020	499189				Bgnd subtracted avg	347635	379505	405079	435737	385779	462344	407779	547178	491227
	Bgnd subtracted stdev	44015.8	75567.5	82670.1	100479	98409.4	86332.1	79574.2	107420	248089				Bgnd subtracted stdev	23368.3	65041.2	69205.5	66996.7	40232.1	56119.4	53828.9	94929.9	212831
	Bgnd subtracted RSD	0.127896	0.200044	0.206303	0.226402	0.248142	0.187294	0.186874	0.198185	0.496984				Bgnd subtracted RSD	0.0672208	0.171384	0.170844	0.153755	0.104288	0.12138	0.132005	0.17349	0.433263
	Std err mean	5730.37	10098.1	11047.3	12971.7	13034.6	11641	10448.6	13642.4	32860.2				Std err mean	3338.33	9589.81	10203.8	9474.77	5868.46	8365.79	7769.54	13164.4	31044.5
	RSE	0.0166506	0.026732	0.0275684	0.0292284	0.0328671	0.0252547	0.0245378	0.0251695	0.0658271				RSE	0.00960297	0.0252692	0.0251896	0.0217443	0.015212	0.0180943	0.0190533	0.0240588	0.063198
	60Ni													60Ni
	Bgnd subtracted avg	144123	140969	147981	161876	169610	146454	183282	191508	185903				Bgnd subtracted avg	147037	139045	152201	157796	169371	145188	177935	189278	183916
	Bgnd subtracted stdev	36403.9	19371.7	21913.5	48489.5	47890.1	32355.4	51932.7	36876.5	106993				Bgnd subtracted stdev	23502.3	7188.56	11408.6	21796.2	20188.9	14185.4	34612.2	24143.2	94435
	Bgnd subtracted RSD	0.252589	0.137419	0.148083	0.299547	0.282354	0.220925	0.283349	0.192559	0.575531				Bgnd subtracted RSD	0.15984	0.0516997	0.0749572	0.138129	0.119199	0.0977033	0.194522	0.127554	0.513469
	Std err mean	4739.39	2588.66	2928.31	6259.97	6343.2	4362.8	6819.1	4683.33	14171.6				Std err mean	3357.48	1059.9	1682.1	3082.45	2944.85	2114.63	4995.84	3348.06	13774.8
	RSE	0.0328843	0.0183633	0.0197884	0.0386714	0.0373987	0.0297895	0.0372056	0.024455	0.0762309				RSE	0.0228343	0.00762271	0.0110518	0.0195343	0.017387	0.0145647	0.0280768	0.0176886	0.0748972

## Sheet: Quantification compilation
R = rate, C = concentration, per longerich, 1999
				intensities (avg)					concentrations					Calibrant R/C
				NIST 1154	2STD	316	2STD		NIST 1154	2STD	316	2STD			err		S -IS Cr	err				Conc. 316	2SD	% diff	% RSD
	Cr	52		806005	113355	863417	66841.9		19.06	0.148728	16.796	0.102956		42287.8	5956.42		51406.1	10990.7			Cr(52)	16.796	3.81915	0	0.227385	IS Ratio
	Cr	53		96658.2	9740.46	108600	12395.4		19.06	0.148728	16.796	0.102956		5071.26	512.572		6164.76	1171.09			Cr(53)	17.6162	3.90406	0.0488338	0.221617	1.21563	0.195526
	Cr/Fe	54		333398	64507.1	402692	59556.6		64.925	0.273496	68.1	0.309063		5135.13	993.798		6242.4	1570.86			Cr/Fe(54)	64.5092	18.8293	-0.0527282	0.291886
	Mn	55		267271	90416	342343	29841.2		1.42	0.197788	1.574	0.13069		188219	68859.2		228804	91439.7			Mn(55)	1.49623	0.612015	-0.04941	0.409038
	Fe	56		3.39827e+06	399359	4.39828e+06	745060		64.925	0.273496	68.1	0.309063		52341.5	6155.03		63627.7	12677.6			Fe(56)	69.1253	18.0779	0.0150554	0.261524
	Fe	57		395707	32641.4	418931	106382		64.925	0.273496	68.1	0.309063		6094.83	503.41		7409.03	1339.64			Fe(57)	56.5433	17.6264	-0.169701	0.311732
	Ni	58		443993	70371.3	413860	142770		12.92	0.235542	10.302	0.135941		34364.8	5482.61		41774.8	9464			Ni(58)	9.90692	4.08869	-0.0383494	0.41271
	Ni	60		156269	23154.7	153786	26303.3		12.92	0.235542	10.302	0.135941		12095.1	1805.67		14703.1	3226.59			Ni(60)	10.4594	2.91013	0.0152805	0.27823
															IS R/R	IS C/C
														Cr(52)	1.07123	1.13479
		NIST 1154 SS	2SD	316 SS	2SD
	Fe	64.925	0.273496	68.1	0.309063																	1	100
	Cr	19.06	0.148728	16.796	0.102956																	1	100
	Ni	12.92	0.235542	10.302	0.135941
	Mo	0.07	0.0303315	1.934	0.0178885
	Mn	1.42	0.197788	1.574	0.13069
	Si	0.5	0.0616441	0.21	0.102372
	Cu	0.4	0.0328634	0.478	0.0178885
	V	0.135	0.0303315	0.074	0.0460435
	W	0.132	0.0260768	0.132	0.0460435
	Co	0.38	0.0626099	0.314	0.102567
	Nb	0.058	0.00894427	0.058	0
		Averages (of 3)									Drift ratios				Drift Corrected Averages
		NIST1154 - 1	316 - 1	NIST1154 - 2	316 - 2	NIST1154 - 3	316 - 3	NIST1154 - 4	NIST1154 Average		2/1	3/2	4/3		316 - 1	316 - 2	316 - 3		316 average	2STD	2RSD
	Cr(52)	817126	848589	868111	901629	807961	939228	730823	806005		1.0624	0.930711	0.904528		901538	839156	849558		863417	66841.9	0.0774155
	Cr(53)	96951.4	102002	102774	109877	96015.8	121504	90891.6	96658.2		1.06006	0.93424	0.946632		108128	102651	115020		108600	12395.4	0.114139
	Cr/Fe(54)	371807	399500	342785	445077	323911	460131	295090	333398		0.921944	0.94494	0.911021		368316	420571	419189		402692	59556.6	0.147896
	Mn(55)	201060	255807	279303	318262	286145	326847	302575	267271		1.38916	1.02449	1.05742		355356	326058	345614		342343	29841.2	0.0871675
	Fe(56)	3.45492e+06	4.43743e+06	3.64861e+06	4.39465e+06	3.30231e+06	4.69468e+06	3.18725e+06	3.39827e+06		1.05606	0.905087	0.965159		4.68619e+06	3.97754e+06	4.53111e+06		4.39828e+06	745060	0.169398
	Fe(57)	403006	363051	399711	453832	408302	475637	371808	395707		0.991824	1.02149	0.910621		360083	463586	433125		418931	106382	0.253937
	Ni(58)	464820	374210	427864	433778	480434	489009	402856	443993		0.920494	1.12287	0.838526		344458	487075	410046		413860	142770	0.344972
	Ni(60)	166495	144358	161429	159313	157308	186898	139843	156269		0.969573	0.974472	0.888973		139965	155246	166147		153786	26303.3	0.171038
		2STD (of 3)
		NIST1154 - 1	316 - 1	NIST1154 - 2	316 - 2	NIST1154 - 3	316 - 3	NIST1154 - 4	NIST1154 Average
	Cr(52)	81750.7	149495	320839	220397	220134	190541	147466	113355
	Cr(53)	5674.58	16167	34841.1	23978.2	18848.1	18460	9052.99	9740.46
	Cr/Fe(54)	52696.3	86124.6	179427	139384	82749.8	115108	77940.6	64507.1
	Mn(55)	22231.4	22948.3	29734.9	54722.8	27044.8	44147.2	13798.9	90416
	Fe(56)	106609	771420	1.18909e+06	1.17137e+06	1.19363e+06	680473	509712	399359
	Fe(57)	69216.4	2892.21	108604	30787.8	94465.8	66802.9	10496.8	32641.4
	Ni(58)	130886	56899.5	169712	66660.1	139452	117533	45251.6	70371.3
	Ni(60)	45438	7024.02	28472.1	23577.6	52190.4	8404.44	23714.4	23154.7
		2RSD
		NIST1154 - 1	316 - 1	NIST1154 - 2	316 - 2	NIST1154 - 3	316 - 3	NIST1154 - 4	NIST1154 Average
	Cr(52)	0.100047	0.176169	0.369583	0.244444	0.272457	0.20287	0.201781	0.140638
	Cr(53)	0.0585302	0.158496	0.339006	0.218229	0.196303	0.151929	0.0996021	0.100772
	Cr/Fe(54)	0.14173	0.215581	0.523438	0.313168	0.255471	0.250163	0.264125	0.193484
	Mn(55)	0.110571	0.0897094	0.106461	0.171943	0.0945143	0.13507	0.045605	0.338294
	Fe(56)	0.030857	0.173844	0.325901	0.266545	0.361453	0.144946	0.159922	0.117518
	Fe(57)	0.17175	0.00796638	0.271706	0.0678397	0.231363	0.140449	0.0282318	0.0824888
	Ni(58)	0.281584	0.152052	0.39665	0.153673	0.290264	0.240349	0.112327	0.158496
	Ni(60)	0.272909	0.0486571	0.176375	0.147995	0.331772	0.0449682	0.169579	0.148172

## Sheet: 56Fe data
56Fe
	1233	1234	1235	1236	1237	1238	1239	1240	1241	1242	1243	1244	1245	1246	1247	1248	1249	1250	1252	1253	1254	1255
Raw signal	3.54001e+06	3.51696e+06	3.44267e+06	4.04917e+06	4.69128e+06	4.74602e+06	3.08835e+06	3.76764e+06	4.2765e+06	5.13031e+06	4.14937e+06	4.09411e+06	2.67832e+06	3.68896e+06	3.74095e+06	4.37992e+06	4.86513e+06	5.03542e+06	3.19997e+06	3.03609e+06	3.53246e+06	3.53686e+06
Stdev	440942	370685	521905	443092	634213	920840	496390	678953	394056	1.00258e+06	1.00542e+06	480644	920840	480644	566528	546534	916850	1.23279e+06	1.09612e+06	596914	306234	439641
Bgnd subtracted avg	3.49828e+06	3.47108e+06	3.39541e+06	3.99289e+06	4.63603e+06	4.68336e+06	3.0248e+06	3.71226e+06	4.20876e+06	5.07032e+06	4.08204e+06	4.03159e+06	2.61356e+06	3.62644e+06	3.66692e+06	4.31581e+06	4.79409e+06	4.97414e+06	3.12844e+06	2.96694e+06	3.46637e+06	3.47079e+06
Bgnd subtracted stdev	468676	438436	557598	487354	736517	912718	500363	682276	418139	1.00104e+06	1.25063e+06	529913	992632	478336	560646	545598	966178	1.25138e+06	1.09318e+06	615270	308713	437997
Bgnd subtracted RSD	0.133973	0.126311	0.164221	0.122056	0.158868	0.194885	0.16542	0.18379	0.0993496	0.197431	0.306374	0.13144	0.3798	0.131902	0.152893	0.126418	0.201535	0.251577	0.349432	0.207375	0.0890595	0.126195
Std err mean	66280.7	58072.3	74512.1	63448	98421.2	121967	65700.9	83982.4	55876.1	129234	165650	71453.5	137653	56768	72989.9	71640.5	122705	165749	134561	78139.4	38589.1	57511.8
RSE	0.0189467	0.0167303	0.021945	0.0158903	0.0212296	0.0260427	0.0217207	0.022623	0.0132761	0.0254883	0.0405802	0.0177234	0.0526688	0.0156539	0.019905	0.0165995	0.025595	0.0333221	0.0430122	0.0263367	0.0111324	0.0165703
	Average	Stdev	RSD (%)	Average	Stdev	RSD (%)	Average	Stdev	RSD (%)	Average	Stdev	RSD (%)	Average	Stdev	RSD (%)	Average	Stdev	RSD (%)	Average	Stdev	RSD (%)
Raw	3.49988e+06	777317	0.222098	4.49549e+06	1.20271e+06	0.267536	3.71083e+06	928795	0.250293	4.45793e+06	1.49902e+06	0.336258	3.36941e+06	1.18318e+06	0.351154	4.76015e+06	1.63067e+06	0.342566	3.32634e+06	1.35825e+06	0.408332
Bgnd Subtracted	3.45492e+06	850176	0.246077	4.43743e+06	1.27005e+06	0.286213	3.64861e+06	943771	0.258666	4.39465e+06	1.68729e+06	0.383943	3.30231e+06	1.2363e+06	0.374376	4.69468e+06	1.67246e+06	0.356246	3.25813e+06	1.36409e+06	0.418672

## Sheet: Transmission efficiency
								Calculate mass of ablated material (100 nm per shot)
								Laser ablation spot diameter		7.5e-05	m
		Conc. 316	CPS 316					Pit depth per shot		1e-07	m
	Cr(52)	16.796	939228					Avogadros number		6.02e+23
	Cr(53)	17.6162	121504					Material Density		7900000	g/m^3
	Cr/Fe(54)	64.5092	460131					Mass ablated material per shot		3.49001e-09	g
	Mn(55)	1.49623	326847
	Fe(56)	69.1253	4.69468e+06
	Fe(57)	56.5433	475637
	Ni(58)	9.90692	489009			52Cr	53Cr	54Fe	55Mn	56Fe	57Fe	58Ni	60Ni
	Ni(60)	10.4594	186898		Molar Mass	52	53	54	55	56	57	58	60
					Isotopic abundance	0.838	0.095	0.0585	1	0.918	0.0212	0.681	0.262
					Calculate wt. %	0.16796	0.16796	0.691253	0.0149623	0.691253	0.691253	0.0990692	0.0990692
					Convert to ppm	167960	167960	691253	14962.3	691253	691253	99069.2	99069.2
					Atoms of sample	5.68682e+12	6.32524e+11	1.57334e+12	5.71556e+11	2.38075e+13	5.40158e+11	2.44389e+12	9.08892e+11
					Ionization efficiency	1
					Laser Frequency (Hz)	1
					Detector Timebase	0.001
					total atoms per sec	5.68682e+12	6.32524e+11	1.57334e+12	5.71556e+11	2.38075e+13	5.40158e+11	2.44389e+12	9.08892e+11
					Idealized CPS	5.68682e+12	6.32524e+11	1.57334e+12	5.71556e+11	2.38075e+13	5.40158e+11	2.44389e+12	9.08892e+11
					Measured CPS	939228	121504	460131	326847	4.69468e+06	475637	489009	186898
					Ion transmission efficiency	1.65159e-07	1.92094e-07	2.92456e-07	5.71856e-07	1.97193e-07	8.80551e-07	2.00095e-07	2.05632e-07

## Sheet: Limit of detection
			Concentration (wt.%)	Concentration (ppm)			Background (CPS)	Idealized ion input (ions per second)	Transmission Efficiency	Sensitivity (CPS/ppm)	LOD (ppm)
					CPS	±
		52Cr	14.0583	140583	939228	190541	40697.6	5.68682e+12	1.65159e-07	6.68097	128.109
		53Cr	1.59562	15956.2	121504	18460	14311.6	6.32524e+11	1.92094e-07	7.61485	66.653
		54Fe	3.97704	39770.4	460131	115108	331633	1.57334e+12	2.92456e-07	11.5697	211.175
		55Mn	1.574	15740	326847	44147.2	12365	5.71556e+11	5.71856e-07	20.7654	22.7192
		56Fe	62.4477	624477	4.69468e+06	680473	64110.5	2.38075e+13	1.97193e-07	7.51778	142.893
		57Fe	1.43691	14369.1	475637	66802.9	10577.6	5.40158e+11	8.80551e-07	33.1014	13.1821
		58Ni	7.01257	70125.7	489009	117533	10382.9	2.44389e+12	2.00095e-07	6.97331	61.9951
		60Ni	2.69912	26991.2	186898	8404.44	9480.41	9.08892e+11	2.05632e-07	6.92438	59.658
